# Supplementary material for: The AMPA receptor-associated protein Shisa7 regulates hippocampal synaptic function and contextual memory
Source: eLife. 2017 Dec 4;6:e24192. doi: 10.7554/eLife.24192 (PMC5737659; doi:10.7554/eLife.24192)
Supplement: Figure 1—source data 1. — Primers were used for PCR experiments to detect the presence or absence of exon 4 in Shisa7, as well as for real-time PCR. The forward and reverse primers, as well as the size of the amplicon generated, are indicated. [file elife-24192-fig1-data1.xlsx]

## Sheet: Sheet1
Gene	Purpose	Forward	Sequence forward primer	Reverse	Sequence reverse primer	Amplicon size (nts)
Shisa7	Exon PCR	Ex2F	AGTGGCCTTCAGCAAGGCGTCAC	Ex5/6R	CTTTCTCAGCCAGTCTCTTG	425 (incl exon 4)
						375 (exl exon 4)
Shisa6	RT-PCR	F1	GCCAGCGCGACTGTTACTTAC	R1	TCGCTGTTGTTGCACTCGA	89
Shisa7	RT-PCR	F1	CCACCTGTTCTTGGGACTTCTC	R1	TTCTCACGACATGGCACAGC	116
Shisa9	RT-PCR	F1	TCTTTCCCTTTCAGCGTGC	R1	CTTGAACAACAGCGACACACTGA	108
Gria1	RT-PCR	F1	AAGCACGTGGGCTATTCCTA	R1	CGTATTTGCCGTCGCTGA	99
Gria2	RT-PCR	F1	CTGACACCCCATATCGACAA	R1	GGTGACTGCGAAACTGTTG	50
Gapdh	RT-PCR	F1	TGCACCACCAACTGCTTAGC	R1	GGCATGGACTGTGGTCATGA	87
b-actin	RT-PCR	F1	GCTCCTCCTGAGCGCAAG	R1	CATCTGCTGGAAGGTGGACA	61
HPRT	RT-PCR	F1	ATGGGAGGCCATCACATTGT	R1	ATGTAATCCAGCAGGTCAGCAA	56
Sequence of DNA primers used for PCR experiments to detect the presence or absence of exon 4 in Shisa7, as well as for real-time PCR. The forward and reverse primers, as well as the size of the amplicon generated, are indicated
