# Supplementary material for: The AMPA receptor-associated protein Shisa7 regulates hippocampal synaptic function and contextual memory
Source: eLife. 2017 Dec 4;6:e24192. doi: 10.7554/eLife.24192 (PMC5737659; doi:10.7554/eLife.24192)
Supplement: Table 1—source data 1. — The Maxquant ‘proteinGroups.txt’ output file was supplemented with ‘LFQ intensity _ Average KO’, ‘LFQ intensity _ Average WT’, and the ‘KO/WT’ and ‘WT/KO’ ratios thereof. [file elife-24192-table1-data1.xlsx]

## Sheet: Table 1 S1 _ Maxquant output
Maxquant analysis of hippocampal Shisa7 immunoprecipitation experiments, as detailed in the Materials & Methods section. The Maxquant "proteinGroups.txt" output file was supplemented with "LFQ intensity _ Average KO", "LFQ intensity _ Average WT", and the "KO/WT" and "WT/KO" ratios thereof.
Gene names	Protein names	Protein IDs	Majority protein IDs	LFQ intensity _ KO1	LFQ intensity _ KO2	LFQ intensity _ KO3	LFQ intensity _ WT1	LFQ intensity _ WT2	LFQ intensity _ WT3	LFQ intensity _ Average KO	LFQ intensity _ Average WT	LFQ intensity _ Average KO / LFQ intensity _ Average WT ; The average for all identified proteins is 85.4%	LFQ intensity _ Average WT / LFQ intensity _ Average KO ; The average for all identified proteins is 1.61	Intensity _ KO1	Intensity _ KO2	Intensity _ KO3	Intensity _ WT1	Intensity _ WT2	Intensity _ WT3	iBAQ _ KO1	iBAQ _ KO2	iBAQ _ KO3	iBAQ _ WT1	iBAQ _ WT2	iBAQ _ WT3	MS/MS count _ KO1	MS/MS count _ KO2	MS/MS count _ KO3	MS/MS count _ WT1	MS/MS count _ WT2	MS/MS count _ WT3	Peptides	Peptides _ KO1	Peptides _ KO2	Peptides _ KO3	Peptides _ WT1	Peptides _ WT2	Peptides _ WT3	Razor + unique peptides	Razor + unique peptides _ KO1	Razor + unique peptides _ KO2	Razor + unique peptides _ KO3	Razor + unique peptides _ WT1	Razor + unique peptides _ WT2	Razor + unique peptides _ WT3	Unique peptides	Unique peptides _ KO1	Unique peptides _ KO2	Unique peptides _ KO3
Mar2	Mitochondrial amidoxime reducing component 2	Q922Q1	Q922Q1	0	0	0	200.06	0	0	0	200.06	0	NaN	0	0	0	486.67	0	0	0	0	0	28.627	0	0	0	0	0	1	0	0	1	0	0	0	1	0	0	1	0	0	0	1	0	0	1	0	0	0
Sep2	Septin-2	P42208	P42208	0	0	0	778.45	952.24	0	0	865.345	0	NaN	0	0	0	1893.7	2237.8	0	0	0	0	90.175	106.56	0	0	1	0	1	1	0	1	0	1	0	1	1	0	1	0	1	0	1	1	0	1	0	1	0
Sep3	Neuronal-specific septin-3	Q9Z1S5	Q9Z1S5	6161.8	2697.6	4978	5384.5	2515.6	2533.8	4612.47	3477.97	1.3262	0.754036	12707	6110	16593	5138	6381.4	5808.1	635.33	305.5	829.65	256.9	319.07	290.4	3	2	4	1	2	1	5	3	2	3	1	2	1	5	3	2	3	1	2	1	5	3	2	3
Sep4	Septin-4	P28661	P28661	0	0	0	0	0	0	0	0	NaN	NaN	0	0	0	0	0	0	0	0	0	0	0	0	0	0	0	0	2	0	1	0	0	0	0	1	0	1	0	0	0	0	1	0	1	0	0	0
Sep5	Septin-5	Q9Z2Q6	Q9Z2Q6	21168	16369	17366	14935	15704	15214	18301	15284.3	1.19737	0.835164	54087	39704	31301	40632	29654	24923	2458.5	1804.7	1422.8	1846.9	1347.9	1132.9	7	6	5	5	5	6	6	6	6	3	5	4	5	6	6	6	3	5	4	5	6	6	6	3
Sep6	Septin-6	Q9R1T4	Q9R1T4	0	0	0	0	1280.4	0	0	1280.4	0	NaN	0	0	0	0	4860.9	1663.1	0	0	0	0	231.47	79.195	0	0	2	0	2	0	6	0	1	3	1	2	2	3	0	0	2	0	1	1	3	0	0	2
Sep7	Septin-7	O55131;Q9DA97;Q8C650	O55131	7347.6	6732.4	4381.1	3170.2	3892.4	4070	6153.7	3710.87	1.65829	0.60303	19073	9556.3	27745	10824	16638	34029	829.25	415.49	1206.3	470.61	723.39	1479.5	3	2	7	4	4	4	7	2	2	5	4	4	5	7	2	2	5	4	4	5	7	2	2	5
Sep9	Septin-9	Q80UG5	Q80UG5	0	0	0	0	1188.1	0	0	1188.1	0	NaN	0	0	0	0	2792	0	0	0	0	0	66.477	0	1	0	0	0	1	0	1	1	0	0	0	1	0	1	1	0	0	0	1	0	1	1	0	0
Sep11	Septin-11	Q8C1B7	Q8C1B7	1419.8	1650.9	1632.5	1517	1761.3	2197.3	1567.73	1825.2	0.858938	1.16423	1453.8	1843.8	10029	9505	10455	6892.9	66.08	83.81	455.87	432.05	475.24	313.31	1	2	4	3	3	3	8	1	2	4	2	3	3	8	1	2	4	2	3	3	5	1	1	3
Aak1	AP2-associated protein kinase 1	Q3UHJ0	Q3UHJ0	0	1107.6	0	842.82	0	0	1107.6	842.82	1.31416	0.760943	0	826.02	0	1653.8	0	0	0	21.737	0	43.522	0	0	2	1	0	3	0	0	3	2	1	0	3	0	0	3	2	1	0	3	0	0	3	2	1	0
Abi1;Abi2	Abl interactor 1;Abl interactor 2	Q8CBW3;P62484	Q8CBW3;P62484	0	0	644.02	0	0	805.94	644.02	805.94	0.799092	1.25142	0	0	664.21	0	0	833.79	0	0	33.21	0	0	41.69	1	2	1	1	0	1	3	1	2	1	1	0	1	3	1	2	1	1	0	1	3	1	2	1
Acad9	Acyl-CoA dehydrogenase family member 9, mitochondrial	Q8JZN5	Q8JZN5	0	0	0	779.06	0	0	0	779.06	0	NaN	722.69	0	0	1048	0	0	20.075	0	0	29.11	0	0	1	0	0	2	0	1	4	1	0	0	2	0	1	4	1	0	0	2	0	1	4	1	0	0
Acin1	Apoptotic chromatin condensation inducer in the nucleus	Q9JIX8	Q9JIX8	203680	76486	50851	197530	5046.4	7596.1	110339	70057.5	1.57498	0.63493	493360	234900	178290	714900	10508	14710	7047.9	3355.8	2547	10213	150.11	210.15	4	3	6	4	1	1	1	1	1	1	1	1	1	1	1	1	1	1	1	1	1	1	1	1
Acly	ATP-citrate synthase	Q91V92	Q91V92	0	0	0	0	0	0	0	0	NaN	NaN	0	0	0	0	0	0	0	0	0	0	0	0	0	0	0	1	0	1	1	0	0	0	1	0	1	1	0	0	0	1	0	1	1	0	0	0
Aco2	Aconitate hydratase, mitochondrial	Q99KI0	Q99KI0	8536.6	6001.1	6115.4	6293.3	7081	5556.1	6884.37	6310.13	1.091	0.916589	7855.9	6942.1	4761.1	12001	7860	5574.7	206.73	182.69	125.29	315.81	206.84	146.7	5	5	3	7	5	3	13	5	6	3	7	5	4	13	5	6	3	7	5	4	13	5	6	3
Acot13	Acyl-coenzyme A thioesterase 13;Acyl-coenzyme A thioesterase 13, N-terminally processed	Q9CQR4	Q9CQR4	40968	21619	19173	52835	19549	32368	27253.3	34917.3	0.78051	1.28121	63294	46075	11389	205520	34547	62628	9042	6582.2	1626.9	29360	4935.3	8946.8	8	7	5	4	6	10	5	2	3	3	3	3	3	5	2	3	3	3	3	3	5	2	3	3
Acot7	Cytosolic acyl coenzyme A thioester hydrolase	Q91V12	Q91V12	680000	627090	592190	520250	614850	642920	633093	592673	1.0682	0.936155	1494700	1443600	1011700	1214900	1467100	1549400	71177	68743	48178	57853	69861	73782	61	75	70	65	70	77	15	11	15	11	12	13	12	15	11	15	11	12	13	12	15	11	15	11
Acot9;Acot10	Acyl-coenzyme A thioesterase 9, mitochondrial;Acyl-coenzyme A thioesterase 10, mitochondrial	Q9R0X4;Q32MW3	Q9R0X4;Q32MW3	2801.5	3411.8	4003.3	6457.7	3700.9	3922	3405.53	4693.53	0.72558	1.37821	5526.4	7361.7	8016.9	20129	11745	6311.5	184.21	245.39	267.23	670.98	391.5	210.38	8	7	5	6	6	5	9	5	3	4	5	4	4	9	5	3	4	5	4	4	9	5	3	4
Acsl6	Long-chain-fatty-acid--CoA ligase 6	Q91WC3	Q91WC3	0	765.25	604.13	891.88	690.1	1949.3	684.69	1177.09	0.581679	1.71916	0	703.86	460.59	963.22	900.39	2432.6	0	17.597	11.515	24.08	22.51	60.814	0	1	2	1	3	4	5	0	1	1	1	2	4	5	0	1	1	1	2	4	5	0	1	1
Actbl2	Beta-actin-like protein 2	Q8BFZ3	Q8BFZ3	2161.5	1336.5	0	0	0	2907.5	1749	2907.5	0.601548	1.66238	4249.9	2886.2	0	0	0	6354.7	202.37	137.44	0	0	0	302.6	1	1	0	0	0	1	4	4	4	3	2	3	3	1	1	1	0	0	0	1	1	1	1	0
Actg1;Actb	Actin, cytoplasmic 2;Actin, cytoplasmic 2, N-terminally processed;Actin, cytoplasmic 1;Actin, cytoplasmic 1, N-terminally processed	P63260;P60710;V9GXQ2	P63260;P60710	123400	99929	114850	111680	114520	126200	112726	117467	0.959645	1.04205	212160	230130	361240	217940	243210	257300	10608	11507	18062	10897	12161	12865	22	25	20	23	30	15	11	9	9	9	9	8	7	11	9	9	9	9	8	7	4	4	4	3
Actg2;Acta1;Actc1;Acta2	Actin, gamma-enteric smooth muscle;Actin, alpha skeletal muscle;Actin, alpha cardiac muscle 1;Actin, aortic smooth muscle	P63268;P68134;P68033;P62737	P63268;P68134;P68033;P62737	0	9949	8473.2	13329	11408	14440	9211.1	13059	0.705345	1.41775	0	21485	18760	32424	26808	31559	0	1074.3	937.99	1621.2	1340.4	1578	0	1	1	1	2	1	7	4	5	6	6	4	4	1	0	1	1	1	1	1	1	0	1	1
Actr1b;Actr1a	Beta-centractin;Alpha-centractin	Q8R5C5;P61164	Q8R5C5;P61164	0	0	1036.9	0	1347.7	1259.8	1036.9	1303.75	0.795321	1.25735	0	0	2295.6	0	3167	2753.4	0	0	120.82	0	166.69	144.91	0	0	1	0	2	1	2	0	0	1	0	2	1	2	0	0	1	0	2	1	2	0	0	1
Actr2	Actin-related protein 2	P61161	P61161	0	0	0	0	0	1695.8	0	1695.8	0	NaN	0	0	0	0	0	3706.3	0	0	0	0	0	285.1	0	0	0	0	1	1	2	0	0	0	0	1	1	2	0	0	0	0	1	1	2	0	0	0
Actr3;Actr3b	Actin-related protein 3;Actin-related protein 3B	Q99JY9;Q641P0	Q99JY9;Q641P0	0	0	0	0	0	0	0	0	NaN	NaN	0	0	0	0	0	0	0	0	0	0	0	0	0	1	1	1	0	0	2	0	1	1	1	0	0	2	0	1	1	1	0	0	2	0	1	1
Adam22	Disintegrin and metalloproteinase domain-containing protein 22	Q9R1V6	Q9R1V6	0	0	4117.1	4315.6	0	6077.2	4117.1	5196.4	0.792299	1.26215	0	0	1140	7128.3	0	8385.5	0	0	24.783	154.96	0	182.29	0	0	1	4	0	2	4	0	0	1	4	0	3	4	0	0	1	4	0	3	4	0	0	1
Adam23	Disintegrin and metalloproteinase domain-containing protein 23	Q9R1V7	Q9R1V7	0	0	0	0	0	0	0	0	NaN	NaN	0	0	0	0	0	0	0	0	0	0	0	0	0	0	0	1	1	0	1	0	0	0	1	1	0	1	0	0	0	1	1	0	1	0	0	0
Adcy9	Adenylate cyclase type 9	P51830	P51830	0	0	0	0	0	961.65	0	961.65	0	NaN	0	0	0	0	0	994.88	0	0	0	0	0	15.545	0	0	0	1	0	1	2	0	0	0	1	0	1	2	0	0	0	1	0	1	2	0	0	0
Add1	Alpha-adducin	Q9QYC0	Q9QYC0	15564	14383	12192	12481	12092	15333	14046.3	13302	1.05596	0.947009	14131	19004	8022.6	20684	19361	12342	523.39	703.84	297.13	766.08	717.07	457.11	6	7	4	7	8	9	9	5	7	3	8	7	8	9	5	7	3	8	7	8	8	4	6	2
Add2	Beta-adducin	Q9QYB8	Q9QYB8	0	1234.6	1116.9	0	938.46	0	1175.75	938.46	1.25285	0.79818	0	473.66	1503.8	0	1653.6	1724.1	0	13.931	44.231	0	48.636	50.709	0	2	2	3	3	2	7	1	3	3	4	4	2	6	0	2	2	3	3	2	6	0	2	2
Add3	Gamma-adducin	Q9QYB5	Q9QYB5	0	2612.7	1945.6	1543.2	1607	0	2279.15	1575.1	1.44699	0.691091	0	4073.3	2358.2	2068.7	383.2	0	0	145.48	84.22	73.882	13.686	0	0	3	2	1	1	1	3	0	3	2	1	1	1	3	0	3	2	1	1	1	3	0	3	2
Afg3l2	AFG3-like protein 2	Q8JZQ2	Q8JZQ2	0	0	0	0	236.18	0	0	236.18	0	NaN	0	0	0	0	275.35	0	0	0	0	0	5.8585	0	0	0	1	0	1	0	2	0	0	1	0	1	0	2	0	0	1	0	1	0	2	0	0	1
Agap2	Arf-GAP with GTPase, ANK repeat and PH domain-containing protein 2	Q3UHD9	Q3UHD9	0	0	0	0	0	0	0	0	NaN	NaN	0	0	0	0	0	0	0	0	0	0	0	0	0	0	0	0	1	0	1	0	0	0	0	1	0	1	0	0	0	0	1	0	1	0	0	0
Ago4	Protein argonaute-4	Q8CJF8	Q8CJF8	3884.3	0	3025.3	0	0	0	3454.8	0	NaN	0	3884.3	0	6698	0	0	1076.7	86.319	0	148.84	0	0	23.927	1	0	1	0	0	1	2	1	0	1	0	0	1	2	1	0	1	0	0	1	2	1	0	1
Ahcyl1;Ahcyl2	Putative adenosylhomocysteinase 2;Putative adenosylhomocysteinase 3	Q80SW1;Q68FL4	Q80SW1;Q68FL4	0	0	2600.2	4036.1	5484.4	0	2600.2	4760.25	0.546232	1.83072	835.22	0	1820.2	3684.9	8879.8	1166.5	32.124	0	70.006	141.73	341.53	44.866	2	0	1	1	3	1	4	2	0	1	1	3	1	4	2	0	1	1	3	1	4	2	0	1
Aifm1	Apoptosis-inducing factor 1, mitochondrial	Q9Z0X1	Q9Z0X1	0	0	0	1167.3	0	706.06	0	936.68	0	NaN	0	0	0	1570.2	0	730.45	0	0	0	50.653	0	23.563	0	0	0	1	1	1	2	0	0	0	1	1	1	2	0	0	0	1	1	1	2	0	0	0
Alb	Serum albumin	P07724	P07724	0	1339.8	0	0	1278.2	0	1339.8	1278.2	1.04819	0.954023	0	1535	0	861.68	1490.2	0	0	39.359	0	22.094	38.21	0	0	1	0	1	1	0	3	0	1	0	1	2	1	2	0	1	0	1	1	0	2	0	1	0
Aldh18a1	Delta-1-pyrroline-5-carboxylate synthase;Glutamate 5-kinase;Gamma-glutamyl phosphate reductase	Q9Z110	Q9Z110	0	0	0	0	0	263.63	0	263.63	0	NaN	0	0	0	0	0	272.74	0	0	0	0	0	5.803	1	0	0	0	0	0	1	1	0	0	0	0	1	1	1	0	0	0	0	1	1	1	0	0
Aldh1b1	Aldehyde dehydrogenase X, mitochondrial	Q9CZS1	Q9CZS1	0	0	0	0	292.02	0	0	292.02	0	NaN	0	0	0	0	1108.6	0	0	0	0	0	46.194	0	0	0	0	0	1	0	1	0	0	0	0	1	0	1	0	0	0	0	1	0	1	0	0	0
Aldh1l1	Cytosolic 10-formyltetrahydrofolate dehydrogenase	Q8R0Y6	Q8R0Y6	328.25	0	0	0	0	0	328.25	0	NaN	0	328.25	0	0	0	0	0	5.6595	0	0	0	0	0	1	0	0	0	0	0	1	1	0	0	0	0	0	1	1	0	0	0	0	0	1	1	0	0
Aldoa;Aldoart2;Aldoart1	Fructose-bisphosphate aldolase A;Fructose-bisphosphate aldolase	P05064;A6ZI47;A6ZI46	P05064;A6ZI47;A6ZI46	685.97	768.62	0	755.16	553.74	0	727.295	654.45	1.11131	0.899841	660.82	813.24	1114	4328.9	637.58	0	28.731	35.358	48.436	188.21	27.721	0	1	1	1	1	1	0	3	1	1	1	2	1	0	3	1	1	1	2	1	0	3	1	1	1
Amph	Amphiphysin	Q7TQF7	Q7TQF7	3168.1	2727.3	3215.1	2989.6	2952.6	2391.5	3036.83	2777.9	1.09321	0.914736	5462.7	691.03	3428.8	4253.3	3371.5	2069.2	210.1	26.578	131.88	163.59	129.67	79.584	5	5	4	8	5	4	9	4	4	4	6	4	4	9	4	4	4	6	4	4	7	3	3	3
Amz2	Archaemetzincin-2	Q400C8	Q400C8	1760.1	2583.7	0	0	1110.6	0	2171.9	1110.6	1.95561	0.51135	2588.9	7141.4	0	0	1952.4	0	143.83	396.75	0	0	108.47	0	1	2	1	0	1	0	2	1	2	1	0	1	0	2	1	2	1	0	1	0	2	1	2	1
Ank2	Ankyrin-2	Q8C8R3	Q8C8R3	0	0	0	0	0	0	0	0	NaN	NaN	0	0	0	0	0	0	0	0	0	0	0	0	0	1	1	0	0	0	4	1	1	1	0	0	1	2	0	1	1	0	0	0	2	0	1	1
Ank3	Ankyrin-3	G5E8K5	G5E8K5	0	0	0	0	0	3076	0	3076	0	NaN	2308.1	0	0	0	0	3182.3	25.364	0	0	0	0	34.97	1	0	0	0	0	3	5	2	0	0	0	0	3	5	2	0	0	0	0	3	3	1	0	0
Ap2a1	AP-2 complex subunit alpha-1	P17426	P17426	2152.3	8665.4	4360.1	5714.2	2898.3	5999.4	5059.27	4870.63	1.03873	0.962715	1115.8	10516	6149.7	6886.3	2611.3	6386	21.053	198.42	116.03	129.93	49.271	120.49	4	12	6	8	9	5	17	5	10	7	7	10	9	12	4	8	7	6	9	5	12	4	8	7
Ap2a2	AP-2 complex subunit alpha-2	P17427	P17427	8282.9	12233	0	11916	10584	18912	10258	13804	0.743114	1.34569	6646.5	18774	0	13368	11196	20022	132.93	375.48	0	267.35	223.92	400.43	5	10	4	6	6	11	18	4	11	3	6	7	11	18	4	11	3	6	7	11	13	3	9	3
Ap2b1;Ap1b1	AP-2 complex subunit beta;AP-1 complex subunit beta-1	Q9DBG3;O35643	Q9DBG3;O35643	25683	21239	22750	24135	21857	27803	23224	24598.3	0.944129	1.05918	31525	26429	21069	33961	26398	21264	716.48	600.66	478.84	771.85	599.95	483.28	12	15	10	13	13	9	22	10	10	10	12	13	9	22	10	10	10	12	13	9	22	10	10	10
Ap2m1	AP-2 complex subunit mu	P84091	P84091	1706.6	0	0	1763	1940.6	1604.2	1706.6	1769.27	0.96458	1.03672	2099.9	0	0	6892.5	10044	7240.9	80.764	0	0	265.1	386.31	278.5	1	0	0	2	2	2	3	1	0	0	2	2	2	3	1	0	0	2	2	2	3	1	0	0
Ap3b2	AP-3 complex subunit beta-2	Q9JME5	Q9JME5	787.1	575.9	946.46	0	692.61	563.08	769.82	627.845	1.22613	0.815574	329.49	276.19	1939.3	0	1024.2	243.86	5.4915	4.6032	32.322	0	17.07	4.0643	1	1	3	0	1	1	3	1	1	3	0	1	1	3	1	1	3	0	1	1	3	1	1	3
Ap3d1	AP-3 complex subunit delta-1	O54774	O54774	0	0	0	877.51	0	0	0	877.51	0	NaN	0	0	0	1180.4	1233.6	0	0	0	0	21.079	22.028	0	0	0	0	2	2	3	3	0	0	0	2	2	2	3	0	0	0	2	2	2	3	0	0	0
Apoa4	Apolipoprotein A-IV	P06728	P06728	0	0	0	0	2635.1	3826.8	0	3230.95	0	NaN	0	0	0	0	10004	14787	0	0	0	0	416.82	616.14	0	0	0	0	1	1	1	0	0	0	0	1	1	1	0	0	0	0	1	1	1	0	0	0
Appl1	DCC-interacting protein 13-alpha	Q8K3H0	Q8K3H0	2295.3	0	1749.6	0	0	0	2022.45	0	NaN	0	1466.6	2904.3	2659.2	0	0	1386.5	41.903	82.981	75.976	0	0	39.614	3	3	1	2	2	2	6	3	3	3	2	2	2	6	3	3	3	2	2	2	6	3	3	3
Arf1;Arf3;Arf5;Arf2;Arf4	ADP-ribosylation factor 1;ADP-ribosylation factor 3;ADP-ribosylation factor 5;ADP-ribosylation factor 2;ADP-ribosylation factor 4	P84078;P61205;P84084;Q8BSL7;P61750	P84078;P61205;P84084;Q8BSL7;P61750	3661.5	2970.4	0	3693.1	3798.5	5952.6	3315.95	4481.4	0.739936	1.35147	10872	7789.6	0	8366.4	9782.2	7295	1087.2	778.96	0	836.64	978.22	729.5	2	2	1	2	2	3	4	2	2	1	2	2	3	4	2	2	1	2	2	3	4	2	2	1
Arhgef10l	Rho guanine nucleotide exchange factor 10-like protein	A2AWP8	A2AWP8	0	0	745.99	0	0	0	745.99	0	NaN	0	0	0	769.38	0	0	0	0	0	15.086	0	0	0	0	0	2	0	0	0	2	0	0	2	0	0	0	2	0	0	2	0	0	0	2	0	0	2
Arhgef6;Arhgef7	Rho guanine nucleotide exchange factor 6;Rho guanine nucleotide exchange factor 7	Q8K4I3;Q9ES28	Q8K4I3;Q9ES28	0	0	0	838.83	0	0	0	838.83	0	NaN	0	0	0	1128.4	0	0	0	0	0	25.075	0	0	0	0	1	1	0	0	1	0	0	1	1	0	0	1	0	0	1	1	0	0	1	0	0	1
Arl8b;Arl8a	ADP-ribosylation factor-like protein 8B;ADP-ribosylation factor-like protein 8A	Q9CQW2;Q8VEH3	Q9CQW2;Q8VEH3	0	0	0	0	2496.7	0	0	2496.7	0	NaN	0	0	0	0	5867.3	0	0	0	0	0	533.39	0	0	0	0	0	1	0	1	0	0	0	0	1	0	1	0	0	0	0	1	0	1	0	0	0
Arpc1a	Actin-related protein 2/3 complex subunit 1A	Q9R0Q6	Q9R0Q6	0	0	0	0	1155.8	0	0	1155.8	0	NaN	0	0	0	0	2716.1	0	0	0	0	0	129.34	0	0	0	0	0	1	0	1	0	0	0	0	1	0	1	0	0	0	0	1	0	1	0	0	0
Arpc2	Actin-related protein 2/3 complex subunit 2	Q9CVB6	Q9CVB6	0	0	0	2143.8	0	0	0	2143.8	0	NaN	0	0	0	5215.2	1950.1	0	0	0	0	260.76	97.505	0	0	0	1	2	1	1	4	0	0	1	2	1	1	4	0	0	1	2	1	1	4	0	0	1
Arpc3	Actin-related protein 2/3 complex subunit 3	Q9JM76	Q9JM76	844.7	0	0	663.28	0	0	844.7	663.28	1.27352	0.785226	382.79	0	0	3194.7	0	0	38.279	0	0	319.47	0	0	1	0	0	2	0	0	2	1	0	0	2	0	0	2	1	0	0	2	0	0	2	1	0	0
Arpc4	Actin-related protein 2/3 complex subunit 4	P59999	P59999	0	873.13	0	0	0	830.57	873.13	830.57	1.05124	0.951256	3997.9	1885.5	0	0	0	1815.3	444.21	209.5	0	0	0	201.7	1	1	0	1	0	1	2	1	1	0	1	0	1	2	1	1	0	1	0	1	2	1	1	0
Arpc5l	Actin-related protein 2/3 complex subunit 5-like protein	Q9D898	Q9D898	0	0	0	798.08	0	0	0	798.08	0	NaN	0	0	0	1941.4	0	0	0	0	0	215.72	0	0	0	0	0	1	0	0	1	0	0	0	1	0	0	1	0	0	0	1	0	0	1	0	0	0
Atad3	ATPase family AAA domain-containing protein 3	Q925I1	Q925I1	0	0	0	1489.7	1340.7	0	0	1415.2	0	NaN	0	0	0	1378.4	2105.2	0	0	0	0	41.77	63.793	0	0	0	0	1	2	0	2	0	0	0	1	2	0	2	0	0	0	1	2	0	2	0	0	0
Atp1a1	Sodium/potassium-transporting ATPase subunit alpha-1	Q8VDN2;Q64436	Q8VDN2	18842	19790	18935	23951	25751	25808	19189	25170	0.762376	1.31169	12287	25277	13777	34388	31542	33881	267.11	549.5	299.5	747.56	685.71	736.55	10	14	11	19	18	17	28	17	18	18	21	22	21	16	7	10	9	10	12	12	15	7	10	9
Atp1a2	Sodium/potassium-transporting ATPase subunit alpha-2	Q6PIE5	Q6PIE5	3318	3043.4	3116.6	0	2708.7	0	3159.33	2708.7	1.16637	0.857364	3154.3	4412	2093	0	3674.6	1742.8	67.113	93.873	44.533	0	78.184	37.082	2	4	1	0	2	0	21	14	15	13	15	15	12	5	2	4	1	0	2	1	5	2	4	1
Atp1a3	Sodium/potassium-transporting ATPase subunit alpha-3	Q6PIC6;Q9WV27;Q9Z1W8	Q6PIC6	245050	243060	231220	319220	337890	321460	239777	326190	0.735083	1.36039	230300	285860	202680	464910	389160	363810	5234.1	6496.9	4606.4	10566	8844.5	8268.4	60	67	52	81	78	74	38	25	25	26	29	33	28	38	25	25	26	29	33	28	23	13	14	14
Atp1b1	Sodium/potassium-transporting ATPase subunit beta-1	P14094	P14094	42694	37805	38091	70877	47626	54297	39530	57600	0.686285	1.45712	106380	101210	92526	153490	151570	176980	8865.2	8433.8	7710.5	12790	12630	14748	16	19	16	21	18	19	10	6	6	4	8	5	7	10	6	6	4	8	5	7	10	6	6	4
Atp2a2	Sarcoplasmic/endoplasmic reticulum calcium ATPase 2	O55143;Q8R429	O55143	6428.7	5614.7	6076.7	6875.3	6129.7	6307	6040.03	6437.33	0.938282	1.06578	7901.4	3933.5	4445	12419	4337.1	9338.5	168.12	83.691	94.575	264.23	92.278	198.69	8	6	7	6	6	10	14	8	5	7	7	5	9	14	8	5	7	7	5	9	14	8	5	7
Atp2b1	Plasma membrane calcium-transporting ATPase 1	G5E829;Q6Q477	G5E829	28422	28358	23028	38003	40929	35193	26602.7	38041.7	0.699303	1.42999	25193	40918	17728	42066	51087	42962	503.86	818.36	354.55	841.31	1021.7	859.24	14	19	13	32	24	23	23	12	16	11	18	14	18	23	12	16	11	18	14	18	15	6	9	7
Atp2b2	Plasma membrane calcium-transporting ATPase 2	Q9R0K7	Q9R0K7	271.9	3670.1	549.66	8304.1	8313.6	4855.5	1497.22	7157.73	0.209175	4.78068	241.27	3384.8	678.37	12574	10561	3833	4.468	62.681	12.562	232.85	195.58	70.982	1	6	2	15	11	10	18	6	11	6	16	14	13	11	1	5	2	10	7	7	11	1	5	2
Atp2b3	Calcium-transporting ATPase	Q0VF55	Q0VF55	1586.2	4253.9	0	6644.7	6530.5	4181.4	2920.05	5785.53	0.504716	1.98131	1258.9	4160.2	0	10634	7556.1	4391.6	25.177	83.205	0	212.69	151.12	87.831	2	4	0	8	9	5	19	8	11	4	12	16	11	11	2	4	0	5	8	4	11	2	4	0
Atp5a1	ATP synthase subunit alpha, mitochondrial	Q03265	Q03265	112630	100940	98825	105700	116330	90998	104132	104343	0.997978	1.00203	385770	268930	249250	455400	517500	275780	12444	8675	8040.4	14690	16693	8896.2	33	31	32	40	42	38	21	16	17	16	16	16	14	21	16	17	16	16	16	14	21	16	17	16
Atp5b	ATP synthase subunit beta, mitochondrial	P56480	P56480	49583	43538	38573	38684	42919	33809	43898	38470.7	1.14108	0.876365	155660	92925	120740	192610	210750	122200	5367.8	3204.3	4163.3	6641.6	7267.4	4213.8	22	19	15	24	27	25	21	12	14	13	14	16	13	21	12	14	13	14	16	13	21	12	14	13
Atp5c1	ATP synthase subunit gamma, mitochondrial	Q91VR2	Q91VR2	9995.6	0	8664.8	11173	8691.9	0	9330.2	9932.45	0.939365	1.06455	27438	9626.8	15385	35116	7488.2	0	2286.5	802.23	1282.1	2926.3	624.02	0	3	2	2	4	4	1	7	4	2	2	4	4	1	7	4	2	2	4	4	1	7	4	2	2
Atp5d	ATP synthase subunit delta, mitochondrial	Q9D3D9	Q9D3D9	0	606.8	0	0	0	0	606.8	0	NaN	0	0	1310.4	0	0	0	0	0	262.08	0	0	0	0	1	1	0	0	0	0	1	1	1	0	0	0	0	1	1	1	0	0	0	0	1	1	1	0
Atp5f1	ATP synthase F(0) complex subunit B1, mitochondrial	Q9CQQ7	Q9CQQ7	2859.3	2931.7	3607	3034.6	4824.2	1019.2	3132.67	2959.33	1.05857	0.944669	5200.3	5856.2	7387	6828.4	10487	5056.8	305.9	344.48	434.53	401.67	616.86	297.46	1	1	1	2	3	2	3	1	1	1	1	2	2	3	1	1	1	1	2	2	3	1	1	1
Atp5i	ATP synthase subunit e, mitochondrial	Q06185	Q06185	0	0	0	0	4175.3	0	0	4175.3	0	NaN	0	0	0	0	9812.1	0	0	0	0	0	3270.7	0	0	0	0	1	2	2	2	0	0	0	1	2	2	2	0	0	0	1	2	2	2	0	0	0
Atp5j2	ATP synthase subunit f, mitochondrial	P56135	P56135	0	0	2493.1	0	0	0	2493.1	0	NaN	0	0	0	5519.8	0	0	0	0	0	1380	0	0	0	0	0	1	0	1	1	1	0	0	1	0	1	1	1	0	0	1	0	1	1	1	0	0	1
Atp5l	ATP synthase subunit g, mitochondrial	Q9CPQ8	Q9CPQ8	0	0	0	0	0	0	0	0	NaN	NaN	0	0	0	0	0	0	0	0	0	0	0	0	0	0	0	0	1	0	1	0	0	0	0	1	0	1	0	0	0	0	1	0	1	0	0	0
Atp5o	ATP synthase subunit O, mitochondrial	Q9DB20	Q9DB20	44092	20044	26300	34082	27533	30103	30145.3	30572.7	0.986022	1.01418	81915	37127	59473	88456	61228	74355	6826.3	3094	4956.1	7371.3	5102.3	6196.3	6	7	7	12	11	11	8	4	5	5	6	7	6	8	4	5	5	6	7	6	8	4	5	5
Atp6v0a1	V-type proton ATPase 116 kDa subunit a isoform 1	Q9Z1G4	Q9Z1G4	0	0	0	395.34	0	0	0	395.34	0	NaN	2051.2	0	0	531.8	0	0	64.099	0	0	16.619	0	0	1	0	0	2	0	0	3	1	0	0	2	0	0	3	1	0	0	2	0	0	3	1	0	0
Atp6v1a	V-type proton ATPase catalytic subunit A	P50516	P50516	11477	10029	9483	10272	10085	8541.5	10329.7	9632.83	1.07234	0.932541	16374	9527.5	8309.4	9945.8	12758	9107.8	481.58	280.22	244.39	292.52	375.25	267.88	14	11	7	10	12	4	13	9	7	8	5	7	5	13	9	7	8	5	7	5	13	9	7	8
Atp6v1b2	V-type proton ATPase subunit B, brain isoform	P62814	P62814	3215.2	0	0	1833.8	0	1353.3	3215.2	1593.55	2.01763	0.49563	10013	0	0	4707.5	1822.6	5895.4	400.52	0	0	188.3	72.904	235.82	3	1	0	1	0	4	5	3	1	0	1	1	4	5	3	1	0	1	1	4	5	3	1	0
Atp6v1e1	V-type proton ATPase subunit E 1	P50518;Q9D593	P50518	1821.3	0	2855.6	0	1033.9	0	2338.45	1033.9	2.26178	0.44213	4874.7	0	2496.5	0	4944.6	1968	374.98	0	192.04	0	380.35	151.39	2	3	2	1	3	0	7	2	3	2	1	2	1	7	2	3	2	1	2	1	7	2	3	2
Atp6v1h	V-type proton ATPase subunit H	Q8BVE3	Q8BVE3	0	0	0	0	0	124.62	0	124.62	0	NaN	0	1724.1	0	0	0	481.54	0	68.965	0	0	0	19.262	0	1	0	0	0	2	2	0	1	0	0	0	1	2	0	1	0	0	0	1	2	0	1	0
Atp8a1	Phospholipid-transporting ATPase IA	P70704	P70704	0	952.05	0	0	0	0	952.05	0	NaN	0	376.08	1090.7	0	0	0	0	6.9645	20.198	0	0	0	0	1	1	0	0	1	0	2	1	1	0	0	1	0	2	1	1	0	0	1	0	2	1	1	0
Atxn2l	Ataxin-2-like protein	Q7TQH0	Q7TQH0	2865.2	0	0	0	0	2340.8	2865.2	2340.8	1.22403	0.816976	4045	610.94	0	0	0	1201	109.32	16.512	0	0	0	32.461	2	1	2	0	0	1	3	2	1	2	0	0	1	3	2	1	2	0	0	1	3	2	1	2
Baiap2	Brain-specific angiogenesis inhibitor 1-associated protein 2	Q8BKX1	Q8BKX1	789.36	0	0	0	0	0	789.36	0	NaN	0	2134.4	0	2841.4	0	0	0	59.289	0	78.928	0	0	0	1	1	2	0	0	0	2	1	1	2	0	0	0	2	1	1	2	0	0	0	2	1	1	2
Bckdha	2-oxoisovalerate dehydrogenase subunit alpha, mitochondrial	P50136	P50136	1715.7	0	2050.9	0	2499.9	0	1883.3	2499.9	0.75335	1.3274	1211.7	0	5042.8	0	7925.7	0	46.603	0	193.95	0	304.83	0	1	1	2	0	4	1	4	1	1	2	0	4	1	4	1	1	2	0	4	1	4	1	1	2
Bckdk	[3-methyl-2-oxobutanoate dehydrogenase [lipoamide]] kinase, mitochondrial	O55028	O55028	0	0	2089.2	0	0	0	2089.2	0	NaN	0	0	0	4625.6	0	2989.1	0	0	0	220.27	0	142.34	0	1	0	1	0	1	0	3	1	0	1	0	1	0	3	1	0	1	0	1	0	3	1	0	1
Bdh1	D-beta-hydroxybutyrate dehydrogenase, mitochondrial	Q80XN0	Q80XN0	327.83	314.17	0	364.82	0	0	321	364.82	0.879886	1.13651	644.59	678.45	0	887.47	0	0	37.917	39.909	0	52.204	0	0	1	1	0	1	1	0	1	1	1	0	1	1	0	1	1	1	0	1	1	0	1	1	1	0
Bin1	Myc box-dependent-interacting protein 1	O08539	O08539	2073	0	2670.3	0	2582.8	0	2371.65	2582.8	0.918248	1.08903	1278.4	0	3064	0	3587	2088.9	45.657	0	109.43	0	128.11	74.604	1	0	2	1	3	1	5	2	1	3	1	2	2	3	1	0	2	1	2	1	3	1	0	2
Bin2	Bridging integrator 2	D3Z6Q9	D3Z6Q9	9598.6	10098	9723.5	0	6474.4	0	9806.7	6474.4	1.51469	0.660202	7089	15082	18011	0	4211.4	0	322.23	685.54	818.7	0	191.43	0	8	8	11	4	3	0	9	5	6	8	3	3	1	7	4	5	7	3	3	0	7	4	5	7
Brsk1	Serine/threonine-protein kinase BRSK1	Q5RJI5	Q5RJI5	895.76	3979.1	2163.1	1388.4	0	0	2345.99	1388.4	1.68971	0.591819	293.02	4987	3430.5	610.93	3021.9	5375.8	6.6595	113.34	77.966	13.885	68.68	122.18	1	6	5	2	4	4	12	1	6	4	1	4	5	12	1	6	4	1	4	5	11	1	6	4
Brsk2	Serine/threonine-protein kinase BRSK2	Q69Z98	Q69Z98	0	0	0	691.53	625.25	701.09	0	672.623	0	NaN	537.04	0	0	930.23	728.94	725.32	13.099	0	0	22.689	17.779	17.691	1	2	1	1	2	1	3	1	2	1	1	3	1	2	1	2	1	1	2	1	2	1	2	1
Bsn	Protein bassoon	O88737;Q8BL48;Q9QYX7	O88737	21917	22176	23850	17808	19095	16807	22647.7	17903.3	1.265	0.790516	19819	25084	27655	19094	23067	21111	105.42	133.43	147.1	101.56	122.7	112.29	16	17	20	11	9	14	32	9	15	18	12	11	12	32	9	15	18	12	11	12	32	9	15	18
C1qa	Complement C1q subcomponent subunit A	P98086	P98086	139770	128410	198920	129850	126140	141940	155700	132643	1.17382	0.851916	127210	354000	596280	232420	297720	336560	7950.4	22125	37268	14526	18608	21035	13	17	20	15	13	19	8	6	7	8	6	6	6	8	6	7	8	6	6	6	8	6	7	8
C1qb	Complement C1q subcomponent subunit B	P14106	P14106	174040	142520	183270	105770	126880	123720	166610	118790	1.40256	0.712982	412150	258750	467190	291290	261530	186640	34346	21562	38933	24274	21794	15554	24	17	23	20	21	19	7	7	5	6	6	6	5	7	7	5	6	6	6	5	7	7	5	6
C1qc	Complement C1q subcomponent subunit C	Q02105	Q02105	88903	78925	82766	73004	69386	76421	83531.3	72937	1.14525	0.873169	219150	198240	148020	182600	130010	150600	18262	16520	12335	15217	10834	12550	25	11	11	19	13	15	5	5	4	4	5	4	4	5	5	4	4	5	4	4	5	5	4	4
C2cd2l	C2 domain-containing protein 2-like	Q80X80	Q80X80	0	0	0	1055.3	1185.7	0	0	1120.5	0	NaN	889.37	0	2648.7	1419.5	1382.3	829.84	31.763	0	94.595	50.697	49.368	29.637	1	2	3	1	2	2	8	1	2	3	1	3	2	8	1	2	3	1	3	2	8	1	2	3
C3	Complement C3;Complement C3 beta chain;C3-beta-c;Complement C3 alpha chain;C3a anaphylatoxin;Acylation stimulating protein;Complement C3b alpha chain;Complement C3c alpha chain fragment 1;Complement C3dg fragment;Complement C3g fragment;Complement C3d fragment;Complement C3f fragment;Complement C3c alpha chain fragment 2	P01027	P01027	42141	55790	66528	39937	51479	45651	54819.7	45689	1.19984	0.833442	55829	80616	37873	58600	54423	52057	536.81	775.15	364.16	563.46	523.3	500.55	25	15	13	16	14	14	13	7	8	10	8	8	10	7	4	6	5	5	5	4	7	4	6	5
C4b	Complement C4-B;Complement C4 beta chain;Complement C4 alpha chain;C4a anaphylatoxin;Complement C4 gamma chain	P01029	P01029	0	6328.7	0	1919	0	0	6328.7	1919	3.29792	0.303222	0	7250.4	0	2581.3	0	0	0	94.161	0	33.524	0	0	0	2	1	0	1	0	3	0	2	1	1	1	0	3	0	2	1	1	1	0	2	0	2	0
C5	Complement C5;Complement C5 beta chain;Complement C5 alpha chain;C5a anaphylatoxin;Complement C5 alpha chain	P06684	P06684	10592	0	11184	9823.3	8472.3	12074	10888	10123.2	1.07555	0.929758	13401	2975.4	9439.9	16303	9276.5	9844	163.42	36.285	115.12	198.82	113.13	120.05	8	1	3	4	3	4	4	2	2	2	2	2	2	3	2	1	2	2	2	2	3	2	1	2
Cacna1e;Cacna1a	Voltage-dependent R-type calcium channel subunit alpha-1E;Voltage-dependent P/Q-type calcium channel subunit alpha-1A	Q61290;P97445	Q61290;P97445	0	0	0	0	874.28	0	0	874.28	0	NaN	0	0	0	0	1019.3	0	0	0	0	0	11.079	0	0	0	0	0	2	1	2	0	0	0	0	2	1	2	0	0	0	0	2	1	2	0	0	0
Cacna2d1	Voltage-dependent calcium channel subunit alpha-2/delta-1;Voltage-dependent calcium channel subunit alpha-2-1;Voltage-dependent calcium channel subunit delta-1	O08532	O08532	0	1303.9	0	1218.7	1136.9	2039.7	1303.9	1465.1	0.889973	1.12363	0	957.31	0	1050.6	1057.4	3285.5	0	17.406	0	19.102	19.225	59.736	0	2	1	1	1	3	4	0	2	1	1	1	3	4	0	2	1	1	1	3	4	0	2	1
Cacnb4;Cacnb1;Cacnb2	Voltage-dependent L-type calcium channel subunit beta-4;Voltage-dependent L-type calcium channel subunit beta-1;Voltage-dependent L-type calcium channel subunit beta-2	Q8R0S4;Q8R3Z5;Q8CC27	Q8R0S4;Q8R3Z5;Q8CC27	980.25	0	0	1088.2	1725	0	980.25	1406.6	0.696893	1.43494	1586.1	0	0	1463.8	2011.1	0	54.692	0	0	50.476	69.349	0	2	0	0	1	1	0	1	1	0	0	1	1	0	1	1	0	0	1	1	0	1	1	0	0
Cacng8	Voltage-dependent calcium channel gamma-8 subunit	Q8VHW2	Q8VHW2	4022.9	0	0	0	0	3961.7	4022.9	3961.7	1.01545	0.984787	7477.5	5809.1	0	0	0	20168	623.13	484.09	0	0	0	1680.7	4	2	1	3	1	9	6	2	2	1	2	1	5	6	2	2	1	2	1	5	6	2	2	1
Cadps	Calcium-dependent secretion activator 1	Q80TJ1;Q8BYR5	Q80TJ1	632.96	0	606.64	0	0	0	619.8	0	NaN	0	632.96	930.81	625.66	1560.1	0	0	9.4472	13.893	9.3382	23.285	0	0	2	1	2	1	0	0	4	1	1	2	1	0	0	4	1	1	2	1	0	0	4	1	1	2
Calml3	Calmodulin-like protein 3	P0DP28;P0DP27;P0DP26;Q9D6P8	P0DP28;P0DP27;P0DP26;Q9D6P8	0	0	0	0	2751.3	0	0	2751.3	0	NaN	0	0	0	0	6465.6	0	0	0	0	0	718.4	0	0	0	0	1	1	0	1	0	0	0	1	1	0	1	0	0	0	1	1	0	1	0	0	0
Camk2a	Calcium/calmodulin-dependent protein kinase type II subunit alpha	P11798	P11798	65886	54222	52761	101670	106990	139330	57623	115997	0.496764	2.01303	129890	96241	113510	472040	322380	460100	5412	4010.1	4729.4	19668	13432	19171	18	23	23	67	47	44	20	11	13	12	17	15	16	20	11	13	12	17	15	16	15	8	11	10
Camk2b	Calcium/calmodulin-dependent protein kinase type II subunit beta	P28652	P28652	8782.9	7045.5	9966.5	18784	25722	25336	8598.3	23280.7	0.369332	2.70759	8943.7	5776.9	9600.1	29481	31887	34143	331.25	213.96	355.56	1091.9	1181	1264.6	6	3	5	23	16	18	14	6	4	7	11	12	12	10	3	2	5	7	9	8	8	1	1	3
Camk2d	Calcium/calmodulin-dependent protein kinase type II subunit delta	Q6PHZ2	Q6PHZ2	0	0	0	281.88	0	0	0	281.88	0	NaN	0	0	0	1130.7	0	0	0	0	0	43.489	0	0	0	0	0	1	0	0	6	3	2	2	5	3	5	1	0	0	0	1	0	0	1	0	0	0
Camk2g	Calcium/calmodulin-dependent protein kinase type II subunit gamma	Q923T9	Q923T9	0	0	0	0	0	1923.6	0	1923.6	0	NaN	0	0	0	1859.1	0	1990.1	0	0	0	77.461	0	82.919	0	1	0	2	0	1	8	4	3	3	7	3	7	2	0	1	0	2	0	1	2	0	1	0
Camkv	CaM kinase-like vesicle-associated protein	Q3UHL1	Q3UHL1	6145.4	5918.3	5191.4	6055	7738.3	8890	5751.7	7561.1	0.760696	1.31459	5493.4	10964	3186	12218	8642.6	5472.7	238.84	476.69	138.52	531.23	375.77	237.94	5	6	5	4	3	6	9	4	4	4	3	3	4	9	4	4	4	3	3	4	9	4	4	4
Capza2	F-actin-capping protein subunit alpha-2	P47754;P47753	P47754	3261.1	2619.9	4463.1	0	2981.7	1467.3	3448.03	2224.5	1.55003	0.64515	7842.1	6919.8	8467.5	0	2156.1	6246.9	603.24	532.29	651.34	0	165.86	480.53	1	1	2	1	3	2	5	1	1	2	1	3	2	5	1	1	2	1	3	2	5	1	1	2
Capzb	F-actin-capping protein subunit beta	P47757	P47757	0	1303	0	0	1364.5	0	1303	1364.5	0.954929	1.0472	0	2813.8	3325.8	0	3206.5	5226.3	0	165.52	195.64	0	188.62	307.43	0	1	1	0	1	4	3	0	1	1	0	1	3	3	0	1	1	0	1	3	3	0	1	1
Ccbl1	Kynurenine--oxoglutarate transaminase 1	Q8BTY1	Q8BTY1	5842.3	3199.5	3812.9	4347.2	3716.3	4041.2	4284.9	4034.9	1.06196	0.941656	14628	6571.4	3088.8	10058	3335.1	16453	860.45	386.55	181.7	591.65	196.18	967.81	3	2	3	3	4	2	5	2	1	3	2	3	3	5	2	1	3	2	3	3	5	2	1	3
Cct2	T-complex protein 1 subunit beta	P80314	P80314	0	0	0	0	0	0	0	0	NaN	NaN	0	0	0	0	0	0	0	0	0	0	0	0	0	0	0	0	1	0	1	0	0	0	0	1	0	1	0	0	0	0	1	0	1	0	0	0
Cct3	T-complex protein 1 subunit gamma	P80318	P80318	0	0	0	967.57	0	0	0	967.57	0	NaN	0	0	3527600	1301.6	0	0	0	0	110240	40.674	0	0	1	0	1	1	0	1	4	1	0	2	1	0	1	4	1	0	2	1	0	1	4	1	0	2
Cct4	T-complex protein 1 subunit delta	P80315	P80315	0	0	0	0	0	0	0	0	NaN	NaN	0	0	0	0	0	0	0	0	0	0	0	0	0	0	0	0	1	0	1	0	0	0	0	1	0	1	0	0	0	0	1	0	1	0	0	0
Cct6a	T-complex protein 1 subunit zeta	P80317;Q61390	P80317	0	0	1050	0	1114.7	0	1050	1114.7	0.941957	1.06162	0	0	1082.9	2247.1	1299.6	2403.4	0	0	41.65	86.426	49.983	92.437	0	1	2	1	1	2	4	0	1	2	1	1	2	4	0	1	2	1	1	2	4	0	1	2
Cct8	T-complex protein 1 subunit theta	P42932	P42932	0	0	0	0	486.57	0	0	486.57	0	NaN	0	0	0	0	567.26	0	0	0	0	0	15.757	0	0	1	0	0	0	0	2	0	1	0	0	1	0	2	0	1	0	0	1	0	2	0	1	0
Cdc42	Cell division control protein 42 homolog	P60766	P60766	0	0	0	0	0	0	0	0	NaN	NaN	0	0	0	0	0	0	0	0	0	0	0	0	0	0	0	1	0	0	1	0	0	0	1	0	0	1	0	0	0	1	0	0	1	0	0	0
Cfl1	Cofilin-1	P18760;P45591	P18760	2843.6	3042.7	0	3242.7	0	0	2943.15	3242.7	0.907623	1.10178	4484.2	5269.9	0	10723	0	18326	448.42	526.99	0	1072.3	0	1832.6	1	1	0	2	0	5	6	1	1	0	2	0	4	6	1	1	0	2	0	4	6	1	1	0
Chchd3	MICOS complex subunit Mic19	Q9CRB9	Q9CRB9	0	2197.1	0	0	0	0	2197.1	0	NaN	0	0	4744.6	6908.9	0	0	0	0	395.38	575.74	0	0	0	0	2	2	0	0	0	3	0	2	2	0	0	0	3	0	2	2	0	0	0	3	0	2	2
Chchd6	MICOS complex subunit Mic25	Q91VN4	Q91VN4	1393	1982.1	1554.5	0	0	0	1643.2	0	NaN	0	993.43	4788.4	4886.3	0	0	0	82.786	399.03	407.2	0	0	0	1	2	2	0	0	0	3	1	2	2	0	0	0	3	1	2	2	0	0	0	3	1	2	2
Chid1	Chitinase domain-containing protein 1	Q922Q9	Q922Q9	334.9	430.1	599.1	360.19	0	0	454.7	360.19	1.26239	0.792149	658.48	928.81	1326.4	876.22	0	0	36.582	51.601	73.69	48.679	0	0	1	1	1	1	0	0	1	1	1	1	1	0	0	1	1	1	1	1	0	0	1	1	1	1
Cisd1	CDGSH iron-sulfur domain-containing protein 1	Q91WS0	Q91WS0	0	0	1214.1	0	0	0	1214.1	0	NaN	0	0	0	2688	0	0	0	0	0	448	0	0	0	0	0	1	0	0	0	1	0	0	1	0	0	0	1	0	0	1	0	0	0	1	0	0	1
Ckb	Creatine kinase B-type	Q04447	Q04447	1458.3	0	0	0	0	0	1458.3	0	NaN	0	2867.3	0	3700.3	0	0	0	159.3	0	205.57	0	0	0	1	1	1	1	0	0	2	1	1	1	1	0	0	2	1	1	1	1	0	0	2	1	1	1
Ckm	Creatine kinase M-type	P07310	P07310	0	0	0	0	0	1164000	0	1164000	0	NaN	0	0	0	0	0	2544100	0	0	0	0	0	127210	0	0	0	0	0	1	1	0	0	0	0	0	1	1	0	0	0	0	0	1	1	0	0	0
Ckmt1	Creatine kinase U-type, mitochondrial	P30275	P30275	0	0	1091.2	0	1604.4	0	1091.2	1604.4	0.68013	1.47031	6875.2	0	2415.9	0	3770.4	9292.6	327.39	0	115.04	0	179.55	442.5	2	1	1	1	1	1	3	2	1	1	1	1	2	3	2	1	1	1	1	2	3	2	1	1
Cldn11	Claudin-11	Q60771	Q60771	0	0	828.02	0	0	0	828.02	0	NaN	0	0	0	1833.2	0	0	0	0	0	261.89	0	0	0	0	0	1	0	0	0	1	0	0	1	0	0	0	1	0	0	1	0	0	0	1	0	0	1
Clta	Clathrin light chain A	O08585	O08585	0	0	0	818.38	1262.1	0	0	1040.24	0	NaN	1424.6	0	0	2117.3	2843.6	0	203.52	0	0	302.47	406.23	0	1	0	0	2	1	0	3	1	0	0	2	1	0	3	1	0	0	2	1	0	3	1	0	0
Cltb	Clathrin light chain B	Q6IRU5	Q6IRU5	0	0	0	87.446	0	0	0	87.446	0	NaN	0	0	2623.5	212.72	0	0	0	0	291.5	23.636	0	0	0	0	1	1	1	0	2	0	0	1	1	1	0	2	0	0	1	1	1	0	2	0	0	1
Cltc	Clathrin heavy chain 1	Q68FD5	Q68FD5	81650	86285	83855	76524	78143	79358	83930	78008.3	1.07591	0.929445	76362	108770	73156	115620	75638	95949	848.47	1208.6	812.85	1284.7	840.43	1066.1	38	43	35	43	32	36	49	26	33	30	32	26	31	49	26	33	30	32	26	31	49	26	33	30
Clu	Clusterin;Clusterin beta chain;Clusterin alpha chain	Q06890	Q06890	0	0	169.47	0	180.38	0	169.47	180.38	0.939517	1.06438	0	0	375.21	0	423.9	0	0	0	19.748	0	22.311	0	0	0	1	1	1	0	1	0	0	1	1	1	0	1	0	0	1	1	1	0	1	0	0	1
Cnp	2,3-cyclic-nucleotide 3-phosphodiesterase	P16330	P16330	25138	28111	24161	36024	46553	44641	25803.3	42406	0.608483	1.64343	30502	37943	22803	123540	142670	109760	1129.7	1405.3	844.57	4575.5	5284	4065.4	12	9	6	15	20	13	14	6	5	4	10	12	11	14	6	5	4	10	12	11	14	6	5	4
Cnrip1	CB1 cannabinoid receptor-interacting protein 1	Q5M8N0	Q5M8N0	0	0	0	0	0	0	0	0	NaN	NaN	0	0	0	0	0	0	0	0	0	0	0	0	0	0	0	1	0	0	1	0	0	0	1	0	0	1	0	0	0	1	0	0	1	0	0	0
Cntn1	Contactin-1	P12960	P12960	4611.6	4790.9	4958.9	5311.9	5366.6	6775.8	4787.13	5818.1	0.8228	1.21536	4297.6	4726.2	3492.6	9649.9	8404.4	5818.2	82.646	90.888	67.164	185.57	161.62	111.89	6	7	5	9	12	4	12	6	7	4	9	10	4	12	6	7	4	9	10	4	12	6	7	4
Cntnap1	Contactin-associated protein 1	O54991	O54991	0	2185.9	0	0	0	1280.8	2185.9	1280.8	1.70667	0.585937	0	1924	0	0	6900.7	1849	0	31.032	0	0	111.3	29.823	2	4	0	1	2	2	8	2	3	0	1	2	2	8	2	3	0	1	2	2	8	2	3	0
Coro1a	Coronin-1A	O89053	O89053	0	0	148.73	124.45	127.65	163.73	148.73	138.61	1.07301	0.931957	0	0	496.59	499.24	484.62	632.66	0	0	26.136	26.276	25.506	33.298	1	1	1	1	1	1	1	1	1	1	1	1	1	1	1	1	1	1	1	1	1	1	1	1
Cox4i1	Cytochrome c oxidase subunit 4 isoform 1, mitochondrial	P19783	P19783	0	3357.9	3187.2	3271.3	3813.6	0	3272.55	3542.45	0.92381	1.08247	0	7696.8	8977	4284.9	9987.3	5659.5	0	699.71	816.09	389.54	907.94	514.5	0	2	2	1	6	1	4	0	2	2	1	4	1	4	0	2	2	1	4	1	4	0	2	2
Cpne6;Cpne3;Cpne2;Cpne9;Cpne4;Cpne7;Cpne8;Cpne5	Copine-6;Copine-3;Copine-2;Copine-9;Copine-4;Copine-7;Copine-8;Copine-5	Q9Z140;Q8BT60;P59108;Q1RLL3;Q8BLR2;Q0VE82;Q9DC53;Q8JZW4	Q9Z140;Q8BT60;P59108;Q1RLL3;Q8BLR2;Q0VE82;Q9DC53;Q8JZW4	1544.9	1363.8	0	1817.4	1173.9	0	1454.35	1495.65	0.972387	1.0284	1544.9	1562.4	0	2444.7	1368.6	1159.6	53.273	53.877	0	84.301	47.192	39.986	1	1	0	2	1	1	2	1	1	0	1	1	1	2	1	1	0	1	1	1	2	1	1	0
Crmp1	Dihydropyrimidinase-related protein 1	P97427	P97427	0	2390.4	2876.7	0	0	3352.6	2633.55	3352.6	0.785525	1.27303	5914.6	2738.6	2966.9	1778.8	2279.4	3468.5	173.96	80.546	87.262	52.316	67.042	102.01	1	1	2	2	3	2	8	4	3	3	5	6	3	6	2	1	1	3	4	1	5	2	1	1
Ctnna2	Catenin alpha-2	Q61301	Q61301	0	0	0	0	0	3816.7	0	3816.7	0	NaN	0	0	0	0	1016.8	3948.6	0	0	0	0	21.183	82.262	0	0	0	0	0	2	4	0	0	0	0	1	4	4	0	0	0	0	1	4	4	0	0	0
Ctnnb1	Catenin beta-1	Q02248	Q02248	0	17357	1586.3	16865	49165	7368.3	9471.65	24466.1	0.387134	2.58309	0	89388	212.27	63125	22008	3991.1	0	2128.3	5.054	1503	523.99	95.025	0	3	1	4	7	4	8	0	1	1	3	5	4	8	0	1	1	3	5	4	8	0	1	1
Cyfip1	Cytoplasmic FMR1-interacting protein 1	Q7TMB8	Q7TMB8	0	0	183.23	0	205.89	0	183.23	205.89	0.889941	1.12367	0	0	188.97	0	240.04	0	0	0	2.9527	0	3.7507	0	0	0	1	0	1	0	12	5	7	8	5	7	9	1	0	0	1	0	1	0	1	0	0	1
Cyfip2	Cytoplasmic FMR1-interacting protein 2	Q5SQX6	Q5SQX6	10229	13128	10048	11753	11855	11935	11135	11847.7	0.939848	1.064	8211.8	11275	12091	14860	14792	15969	124.42	170.84	183.2	225.15	224.12	241.95	7	12	11	9	11	13	16	6	8	10	8	8	12	16	6	8	10	8	8	12	5	1	1	3
Dbt	Lipoamide acyltransferase component of branched-chain alpha-keto acid dehydrogenase complex, mitochondrial	P53395	P53395	38243	32275	37315	26064	30810	26959	35944.3	27944.3	1.28628	0.777434	102540	90459	132160	101520	111820	107080	3536	3119.3	4557.2	3500.8	3856	3692.3	19	18	18	18	21	21	15	12	10	10	11	12	11	15	12	10	10	11	12	11	15	12	10	10
Dclk1	Serine/threonine-protein kinase DCLK1	Q9JLM8	Q9JLM8	584.63	421.86	0	653.72	653.99	0	503.245	653.855	0.769658	1.29928	260.9	215.68	0	2116.2	340.26	2325.5	7.6735	6.3435	0	62.242	10.008	68.398	1	1	0	2	1	0	3	1	1	0	2	1	1	3	1	1	0	2	1	1	3	1	1	0
Dctn1	Dynactin subunit 1	O08788	O08788	0	2159.6	0	0	0	407.93	2159.6	407.93	5.29405	0.188891	977.6	2670.6	152.49	0	604.41	244.59	15.517	42.39	2.4205	0	9.5937	3.8824	1	3	0	0	1	2	6	1	3	1	0	1	2	6	1	3	1	0	1	2	6	1	3	1
Ddb1	DNA damage-binding protein 1	Q3U1J4	Q3U1J4	8867.1	8213.4	9889.9	6580.7	5756.1	4401.6	8990.13	5579.47	1.61129	0.620621	7969.4	6766.9	13203	10487	4680.4	5400.9	144.9	123.03	240.05	190.68	85.098	98.197	7	4	9	7	3	5	14	6	4	10	7	4	5	14	6	4	10	7	4	5	14	6	4	10
Ddx1	ATP-dependent RNA helicase DDX1	Q91VR5	Q91VR5	1407.7	0	1507.4	0	0	1213.4	1457.55	1213.4	1.20121	0.832493	844.32	0	1440.1	0	2355.5	1953.2	21.649	0	36.925	0	60.397	50.081	1	0	2	0	4	2	5	1	0	1	0	4	2	5	1	0	1	0	4	2	5	1	0	1
Ddx56	Probable ATP-dependent RNA helicase DDX56	Q9D0R4	Q9D0R4	0	0	6196.1	0	0	0	6196.1	0	NaN	0	0	0	20688	0	0	0	0	0	738.87	0	0	0	0	0	1	0	0	0	1	0	0	1	0	0	0	1	0	0	1	0	0	0	1	0	0	1
Dgkq	Diacylglycerol kinase theta	Q6P5E8	Q6P5E8	0	0	1027.3	0	0	0	1027.3	0	NaN	0	1263.5	0	1059.5	0	0	0	27.467	0	23.033	0	0	0	2	1	1	1	1	2	7	2	1	2	1	1	2	7	2	1	2	1	1	2	7	2	1	2
Diras2	GTP-binding protein Di-Ras2	Q5PR73	Q5PR73	0	0	0	1508.1	2505.2	2394.2	0	2135.83	0	NaN	0	0	0	3668.6	5887.3	5232.8	0	0	0	262.04	420.52	373.77	0	0	0	1	1	2	2	0	0	0	1	1	2	2	0	0	0	1	1	2	2	0	0	0
Dlat	Dihydrolipoyllysine-residue acetyltransferase component of pyruvate dehydrogenase complex, mitochondrial	Q8BMF4	Q8BMF4	82892	81273	72889	73633	64835	62095	79018	66854.3	1.18194	0.846065	72781	95300	106310	64504	79049	65537	2079.5	2722.9	3037.5	1843	2258.5	1872.5	28	40	43	27	33	23	17	10	11	15	10	10	9	17	10	11	15	10	10	9	17	10	11	15
Dld	Dihydrolipoyl dehydrogenase, mitochondrial	O08749	O08749	4370.9	7620.8	5843.3	8098.4	7926.7	8791.6	5945	8272.23	0.718669	1.39146	7500.7	25616	19457	34008	32691	31981	357.18	1219.8	926.54	1619.4	1556.7	1522.9	3	6	3	4	6	7	7	2	5	3	4	5	4	7	2	5	3	4	5	4	7	2	5	3
Dlg1	Disks large homolog 1	Q811D0	Q811D0	0	0	0	2126.3	0	0	0	2126.3	0	NaN	0	0	0	2860.3	0	0	0	0	0	77.304	0	0	0	1	1	3	0	0	3	0	1	1	3	0	0	3	0	1	1	3	0	0	3	0	1	1
Dlg3	Disks large homolog 3	P70175	P70175	0	0	0	0	2441	0	0	2441	0	NaN	0	0	0	0	2845.9	733.45	0	0	0	0	72.972	18.807	0	0	0	0	0	1	3	0	0	0	0	2	2	3	0	0	0	0	2	2	3	0	0	0
Dlg4	Disks large homolog 4	Q62108	Q62108	0	0	0	11835	13410	9284.1	0	11509.7	0	NaN	0	0	0	14707	16492	9776.5	0	0	0	459.59	515.37	305.52	0	0	0	12	11	8	11	0	0	0	9	8	7	11	0	0	0	9	8	7	11	0	0	0
Dlst	Dihydrolipoyllysine-residue succinyltransferase component of 2-oxoglutarate dehydrogenase complex, mitochondrial	Q9D2G2	Q9D2G2	191680	147090	144250	111750	125320	98360	161007	111810	1.44	0.694443	645490	485520	326940	388640	528450	350900	26896	20230	13622	16193	22019	14621	36	44	30	34	35	32	12	9	10	7	9	10	9	12	9	10	7	9	10	9	12	9	10	7
Dmxl2	DmX-like protein 2	Q8BPN8	Q8BPN8	0	0	0	0	0	1172.2	0	1172.2	0	NaN	0	0	0	1843.3	0	1212.7	0	0	0	13.654	0	8.9827	0	1	0	3	1	1	5	0	1	0	3	1	1	5	0	1	0	3	1	1	5	0	1	0
Dnajb2;Dnajb6	DnaJ homolog subfamily B member 2;DnaJ homolog subfamily B member 6	Q9QYI5;O54946	Q9QYI5;O54946	0	0	0	0	787.12	0	0	787.12	0	NaN	0	0	0	0	1849.8	0	0	0	0	0	115.61	0	1	0	0	0	1	0	1	1	0	0	0	1	0	1	1	0	0	0	1	0	1	1	0	0
Dnajc11	DnaJ homolog subfamily C member 11	Q5U458	Q5U458	1198	1365.4	0	0	0	0	1281.7	0	NaN	0	1198	1564.3	0	0	0	0	46.076	60.165	0	0	0	0	1	1	2	0	0	0	3	1	1	2	0	0	0	3	1	1	2	0	0	0	3	1	1	2
Dnm1	Dynamin-1	P39053	P39053	981300	1012400	994740	846240	897560	954270	996147	899357	1.10762	0.902836	1029500	1257000	1097700	1208100	1157400	878850	21904	26745	23356	25705	24626	18699	162	160	166	154	157	151	57	42	45	51	46	48	44	57	42	45	51	46	48	44	44	32	34	40
Dnm1l	Dynamin-1-like protein	Q8K1M6	Q8K1M6	2729.6	1676.7	2025.7	2553.2	1788.2	4736.8	2144	3026.07	0.70851	1.41141	1689.5	1189	2183.5	4648.6	1959.7	5720.1	33.128	23.314	42.813	91.149	38.425	112.16	2	1	4	3	3	6	8	2	1	4	3	3	6	8	2	1	4	3	3	6	8	2	1	4
Dnm2	Dynamin-2	P39054	P39054	95601	35728	34815	73861	33645	92236	55381.3	66580.7	0.831793	1.20222	109680	43938	45152	103670	37567	91391	2285	915.37	940.67	2159.8	782.65	1904	4	4	3	4	3	2	14	8	10	11	8	9	8	2	1	2	1	1	1	1	2	1	2	1
Dnm3	Dynamin-3	Q8BZ98	Q8BZ98	0	3414.3	3301.3	1813.9	2317.4	6573.9	3357.8	3568.4	0.940982	1.06272	1063.7	1586.7	3310.5	2173.7	2481.3	9395.5	21.274	31.735	66.209	43.473	49.627	187.91	1	1	5	4	2	4	16	9	8	12	11	9	11	9	2	1	5	4	2	4	7	2	1	3
Dpp10	Inactive dipeptidyl peptidase 10	Q6NXK7	Q6NXK7	0	0	0	0	0	0	0	0	NaN	NaN	0	0	0	0	0	0	0	0	0	0	0	0	0	0	0	1	0	0	3	1	1	1	2	1	2	1	0	0	0	1	0	0	1	0	0	0
Dpp6	Dipeptidyl aminopeptidase-like protein 6	Q9Z218	Q9Z218	71858	74925	66995	66074	58917	62989	71259.3	62660	1.13724	0.879323	57396	112820	80796	69289	57129	69351	1366.6	2686.2	1923.7	1649.7	1360.2	1651.2	16	27	26	20	17	18	24	11	17	19	12	13	14	24	11	17	19	12	13	14	22	10	16	18
Dpysl2	Dihydropyrimidinase-related protein 2	O08553	O08553	111140	91093	88223	79141	83753	83703	96818.7	82199	1.17786	0.849	99565	117010	93782	87521	105220	98058	3211.8	3774.6	3025.2	2823.2	3394.2	3163.1	30	29	22	20	25	33	21	14	17	16	12	16	18	21	14	17	16	12	16	18	18	11	14	13
Dpysl3	Dihydropyrimidinase-related protein 3	Q62188	Q62188	0	0	0	0	0	880.46	0	880.46	0	NaN	2096	0	0	0	0	910.88	72.277	0	0	0	0	31.41	1	0	0	0	0	1	4	3	2	2	2	2	3	2	1	0	0	0	0	1	2	1	0	0
Dpysl4	Dihydropyrimidinase-related protein 4	O35098	O35098	0	0	0	1069.3	0	0	0	1069.3	0	NaN	0	0	0	1438.4	0	0	0	0	0	47.948	0	0	1	0	0	1	1	0	3	1	0	0	2	1	0	2	1	0	0	1	1	0	2	1	0	0
Dpysl5	Dihydropyrimidinase-related protein 5	Q9EQF6	Q9EQF6	217.05	0	258.78	250.9	0	0	237.915	250.9	0.948246	1.05458	217.05	0	266.89	337.51	0	0	7.4843	0	9.2032	11.638	0	0	1	1	1	0	1	0	1	1	1	1	1	1	0	1	1	1	1	1	1	0	1	1	1	1
Dstn	Destrin	Q9R0P5	Q9R0P5	0	0	0	322.41	0	0	0	322.41	0	NaN	2344	0	0	784.29	0	0	213.09	0	0	71.299	0	0	1	0	1	2	0	0	2	1	0	1	2	0	0	2	1	0	1	2	0	0	2	1	0	1
Dusp11	RNA/RNP complex-1-interacting phosphatase	Q6NXK5	Q6NXK5	0	0	0	0	0	0	0	0	NaN	NaN	0	0	0	0	0	0	0	0	0	0	0	0	0	0	0	1	0	0	1	0	0	0	1	0	0	1	0	0	0	1	0	0	1	0	0	0
Dync1i1	Cytoplasmic dynein 1 intermediate chain 1	O88485	O88485	0	1443	1204.4	897.68	0	0	1323.7	897.68	1.47458	0.67816	0	1963.5	1706.8	237.28	0	0	0	93.499	81.275	11.299	0	0	1	3	2	1	0	1	3	1	3	2	1	0	1	3	1	3	2	1	0	1	3	1	3	2
Dync1li1	Cytoplasmic dynein 1 light intermediate chain 1	Q8R1Q8	Q8R1Q8	185.7	169.22	122.09	0	101.1	179.92	159.003	140.51	1.13162	0.883692	502.14	499.1	407.65	0	383.8	695.25	16.738	16.637	13.588	0	12.793	23.175	2	2	2	0	1	2	1	1	1	1	0	1	1	1	1	1	1	0	1	1	1	1	1	1
Dynll2;Dynll1	Dynein light chain 2, cytoplasmic;Dynein light chain 1, cytoplasmic	Q9D0M5;P63168	Q9D0M5;P63168	0	1794.4	0	0	0	0	1794.4	0	NaN	0	0	3875.1	0	0	0	0	0	775.03	0	0	0	0	0	1	0	0	0	0	1	0	1	0	0	0	0	1	0	1	0	0	0	0	1	0	1	0
Echs1	Enoyl-CoA hydratase, mitochondrial	Q8BH95	Q8BH95	0	0	0	1815.2	1807.3	1843.8	0	1822.1	0	NaN	0	0	0	4415.8	4247.1	4029.8	0	0	0	275.99	265.45	251.86	0	1	0	1	1	1	1	0	1	0	1	1	1	1	0	1	0	1	1	1	1	0	1	0
Eef1a1;Eef1a2	Elongation factor 1-alpha 1;Elongation factor 1-alpha 2	P10126;P62631	P10126;P62631	7245.9	7688.6	8713.6	10584	8048.2	6269	7882.7	8300.4	0.949677	1.05299	17192	18481	20711	26659	25265	21699	818.66	880.06	986.22	1269.5	1203.1	1033.3	3	3	6	6	7	3	6	2	3	4	4	5	2	6	2	3	4	4	5	2	6	2	3	4
Elfn2	Protein phosphatase 1 regulatory subunit 29	Q68FM6	Q68FM6	0	0	0	0	0	0	0	0	NaN	NaN	0	0	0	0	0	0	0	0	0	0	0	0	0	0	1	0	0	0	1	0	0	1	0	0	0	1	0	0	1	0	0	0	1	0	0	1
Eltd1	EGF, latrophilin seven transmembrane domain-containing protein 1	Q923X1	Q923X1	0	5890	0	2392	12794	0	5890	7593	0.775714	1.28913	0	17372	0	9595.1	48569	0	0	755.32	0	417.18	2111.7	0	0	3	0	1	1	0	1	0	1	0	1	1	0	1	0	1	0	1	1	0	1	0	1	0
Epb41l1	Band 4.1-like protein 1	Q9Z2H5	Q9Z2H5	452.47	439.69	0	432.1	407.81	0	446.08	419.955	1.06221	0.941434	822.5	297.19	1459.1	550.93	280.5	5537.7	17.5	6.3231	31.044	11.722	5.9681	117.82	3	1	1	2	3	2	8	2	1	1	2	3	2	8	2	1	1	2	3	2	8	2	1	1
Epb41l2	Band 4.1-like protein 2	O70318	O70318	232.58	275.45	0	311.44	229.47	0	254.015	270.455	0.939214	1.06472	232.58	315.57	0	418.94	267.52	0	4.01	5.4409	0	7.2232	4.6125	0	1	2	0	1	1	1	3	1	2	0	1	1	1	3	1	2	0	1	1	1	3	1	2	0
Epb41l3	Band 4.1-like protein 3;Band 4.1-like protein 3, N-terminally processed	Q9WV92	Q9WV92	881.2	833.13	1170.9	896.72	0	715.87	961.743	806.295	1.19279	0.838368	578.5	626.6	2138.3	1115.3	2381.5	486.2	11.806	12.788	43.639	22.761	48.602	9.9225	2	1	3	2	4	1	8	1	1	3	2	4	2	8	1	1	3	2	4	2	8	1	1	3
Epha4;Epha5;Epha3	Ephrin type-A receptor 4;Ephrin type-A receptor 5;Ephrin type-A receptor 3	Q03137;Q60629;P29319	Q03137;Q60629;P29319	0	0	0	807.71	1026.4	773.73	0	869.28	0	NaN	0	0	0	1086.5	1196.6	800.47	0	0	0	21.73	23.933	16.009	0	0	0	1	1	2	2	0	0	0	1	1	2	2	0	0	0	1	1	2	2	0	0	0
Eps8l2	Epidermal growth factor receptor kinase substrate 8-like protein 2	Q99K30	Q99K30	0	3747.9	3816.7	2888.8	0	0	3782.3	2888.8	1.3093	0.763768	0	5186.5	2614.2	4562.2	0	1397.7	0	148.19	74.691	130.35	0	39.935	1	3	2	2	1	3	5	1	4	2	2	1	2	5	1	4	2	2	1	2	5	1	4	2
Erc2;Erc1	ERC protein 2;ELKS/Rab6-interacting/CAST family member 1	Q6PH08;Q99MI1	Q6PH08;Q99MI1	0	0	981.51	0	0	0	981.51	0	NaN	0	0	0	1012.3	0	0	0	0	0	21.089	0	0	0	0	0	1	0	0	0	1	0	0	1	0	0	0	1	0	0	1	0	0	0	1	0	0	1
Exph5	Exophilin-5	Q0VAV2	Q0VAV2	0	0	1308.6	0	0	0	1308.6	0	NaN	0	0	0	1349.6	0	0	0	0	0	14.059	0	0	0	0	0	1	0	0	0	1	0	0	1	0	0	0	1	0	0	1	0	0	0	1	0	0	1
Fam83b	Protein FAM83B	Q0VBM2	Q0VBM2	0	257540	0	0	0	0	257540	0	NaN	0	20339	759590	0	0	0	0	350.67	13096	0	0	0	0	1	1	0	0	0	0	1	1	1	0	0	0	0	1	1	1	0	0	0	0	1	1	1	0
Fam98b	Protein FAM98B	Q80VD1	Q80VD1	0	155.83	0	218.52	221.63	0	155.83	220.075	0.708077	1.41228	0	336.52	0	531.57	520.84	0	0	16.826	0	26.578	26.042	0	0	1	0	1	1	0	1	0	1	0	1	1	0	1	0	1	0	1	1	0	1	0	1	0
Fbxw5	F-box/WD repeat-containing protein 5	Q9QXW2	Q9QXW2	0	0	0	1391.2	0	0	0	1391.2	0	NaN	0	0	0	1871.4	0	1367.2	0	0	0	74.855	0	54.688	0	0	0	1	0	1	2	0	0	0	1	0	1	2	0	0	0	1	0	1	2	0	0	0
Fcer1g	High affinity immunoglobulin epsilon receptor subunit gamma	P20491	P20491	0	0	0	0	3806	0	0	3806	0	NaN	0	0	0	0	8944.3	0	0	0	0	0	4472.1	0	0	0	0	0	1	1	1	0	0	0	0	1	1	1	0	0	0	0	1	1	1	0	0	0
Fcgr1	High affinity immunoglobulin gamma Fc receptor I	P26151	P26151	58684	56564	58983	44124	51147	55522	58077	50264.3	1.15543	0.865477	51211	91048	45836	82286	63409	35527	3012.4	5355.8	2696.2	4840.3	3729.9	2089.8	11	18	10	12	12	10	12	5	12	7	7	6	4	12	5	12	7	7	6	4	12	5	12	7
Fech	Ferrochelatase, mitochondrial	P22315	P22315	122.77	0	0	136.91	0	0	122.77	136.91	0.89672	1.11517	241.38	0	0	333.04	0	0	9.6553	0	0	13.322	0	0	1	0	1	1	0	0	1	1	0	1	1	0	0	1	1	0	1	1	0	0	1	1	0	1
Fuk		Q7TMC8	Q7TMC8	0	0	0	148.84	0	0	0	148.84	0	NaN	0	0	0	200.21	0	0	0	0	0	4.8832	0	0	0	0	0	1	0	0	1	0	0	0	1	0	0	1	0	0	0	1	0	0	1	0	0	0
Fus	RNA-binding protein FUS	P56959;Q8BQ46	P56959	0	2385.5	1924.7	1933.3	2030.3	2667.4	2155.1	2210.33	0.975011	1.02563	0	2267.5	312.37	5349.8	3012.7	2170.4	0	174.43	24.028	411.52	231.74	166.95	0	3	2	2	3	2	5	0	3	2	2	3	2	5	0	3	2	2	3	2	5	0	3	2
G3bp2	Ras GTPase-activating protein-binding protein 2	P97379	P97379	0	228.89	0	173.62	0	0	228.89	173.62	1.31834	0.75853	0	262.22	0	233.54	0	0	0	11.919	0	10.616	0	0	0	1	0	1	0	0	1	0	1	0	1	0	0	1	0	1	0	1	0	0	1	0	1	0
Gabbr2	Gamma-aminobutyric acid type B receptor subunit 2	Q80T41	Q80T41	0	0	0	807.74	823.14	0	0	815.44	0	NaN	0	0	0	580.03	1398.7	0	0	0	0	13.182	31.788	0	0	0	0	2	3	0	2	0	0	0	1	2	0	2	0	0	0	1	2	0	2	0	0	0
Gap43	Neuromodulin	P06837	P06837	0	0	0	0	0	0	0	0	NaN	NaN	0	0	0	0	0	0	0	0	0	0	0	0	0	1	0	0	0	0	1	0	1	0	0	0	0	1	0	1	0	0	0	0	1	0	1	0
Gbas	Protein NipSnap homolog 2	O55126	O55126	0	5777.4	2854.5	3293.4	6424.2	5144.5	4315.95	4954.03	0.871199	1.14784	0	14728	2839.3	12267	18889	5051.4	0	920.49	177.46	766.66	1180.6	315.71	1	2	1	2	2	1	2	1	2	1	2	2	1	2	1	2	1	2	2	1	2	1	2	1
Gcdh	Glutaryl-CoA dehydrogenase, mitochondrial	Q60759	Q60759	0	0	0	0	107.92	0	0	107.92	0	NaN	0	0	0	0	253.61	0	0	0	0	0	14.918	0	0	0	0	0	1	0	1	0	0	0	0	1	0	1	0	0	0	0	1	0	1	0	0	0
Gda	Guanine deaminase	Q9R111	Q9R111	0	0	0	0	0	0	0	0	NaN	NaN	0	0	0	0	0	0	0	0	0	0	0	0	1	0	0	0	0	0	1	1	0	0	0	0	0	1	1	0	0	0	0	0	1	1	0	0
Gdap1l1	Ganglioside-induced differentiation-associated protein 1-like 1	Q8VE33	Q8VE33	0	0	125.94	79.675	0	0	125.94	79.675	1.58067	0.632643	0	0	278.83	193.82	0	0	0	0	14.675	10.201	0	0	0	0	1	1	0	0	1	0	0	1	1	0	0	1	0	0	1	1	0	0	1	0	0	1
Gja1	Gap junction alpha-1 protein	P23242	P23242	0	4825.5	7786.1	0	0	0	6305.8	0	NaN	0	0	7896.5	19827	6626.3	0	0	0	438.7	1101.5	368.13	0	0	0	2	2	1	0	2	4	0	2	3	1	0	2	4	0	2	3	1	0	2	4	0	2	3
Gls	Glutaminase kidney isoform, mitochondrial	D3Z7P3	D3Z7P3	0	3203.8	0	0	2364.7	2693.2	3203.8	2528.95	1.26685	0.78936	0	4312.2	0	0	3085.9	1914.7	0	123.21	0	0	88.169	54.707	0	3	0	1	2	1	5	0	3	0	1	2	1	5	0	3	0	1	2	1	5	0	3	0
Glud1	Glutamate dehydrogenase 1, mitochondrial	P26443	P26443	0	1970.2	0	0	2123.6	0	1970.2	2123.6	0.927764	1.07786	12002	7900.8	0	3434.4	5372.1	0	363.7	239.42	0	104.07	162.79	0	6	3	1	3	2	0	10	6	3	1	3	2	0	10	6	3	1	3	2	0	10	6	3	1
Glul	Glutamine synthetase	P15105	P15105	13150	19146	18044	14840	14124	4604.2	16780	11189.4	1.49963	0.66683	25736	43483	27665	41894	42201	8421	1513.9	2557.8	1627.4	2464.4	2482.4	495.35	8	8	10	9	9	2	9	5	6	8	6	5	2	9	5	6	8	6	5	2	9	5	6	8
Gm10250;Atp5h	ATP synthase subunit d, mitochondrial	G3X9L6;Q9DCX2	G3X9L6;Q9DCX2	7726.9	0	0	7244.4	0	5267.6	7726.9	6256	1.23512	0.809639	12576	2586.3	7586.8	18169	0	13931	1143.2	235.12	689.71	1651.7	0	1266.5	2	2	3	3	1	5	5	2	2	3	3	1	4	5	2	2	3	3	1	4	5	2	2	3
Gm10881	Ig kappa chain V-V region L7	P01642	P01642	2537.8	2438.6	4488.2	3304.1	0	5392.9	3154.87	4348.5	0.725507	1.37835	4394.8	4638.3	13546	7079.2	2916.3	14395	1098.7	1159.6	3386.6	1769.8	729.07	3598.8	2	2	3	1	4	0	2	1	1	2	1	2	1	2	1	1	2	1	2	1	2	1	1	2
Gm12253		Q5NC48	Q5NC48	6990	6919.5	4184.4	5055.8	0	11466	6031.3	8260.9	0.730102	1.36967	18901	20409	13971	20281	0	44307	1453.9	1569.9	1074.7	1560.1	0	3408.2	3	1	2	1	3	1	1	1	1	1	1	1	1	1	1	1	1	1	1	1	1	1	1	1
Gm20547;Cfb	Complement factor B;Complement factor B Ba fragment;Complement factor B Bb fragment	B8JJN0;P04186	B8JJN0;P04186	367.04	0	0	0	547.55	325.24	367.04	436.395	0.841073	1.18896	367.04	0	0	0	638.36	336.48	5.7351	0	0	0	9.9744	5.2575	1	0	0	0	1	1	1	1	0	0	0	1	1	1	1	0	0	0	1	1	1	1	0	0
Gm20730	Ig kappa chain V-II region 2S1.3	A0A075B5J6;P01629	A0A075B5J6;P01629	0	0	0	0	0	0	0	0	NaN	NaN	0	0	0	0	0	0	0	0	0	0	0	0	1	0	0	1	0	0	1	1	0	0	1	0	0	1	1	0	0	1	0	0	1	1	0	0
Gm3839;Gapdh	Glyceraldehyde-3-phosphate dehydrogenase	S4R1W1;P16858;A0A1D5RLD8;V9GX06;Q64467	S4R1W1;P16858;A0A1D5RLD8	84403	89780	90362	117240	118710	129690	88181.7	121880	0.723512	1.38215	116310	201980	211970	360650	356940	270150	7269.5	12623	13248	22541	22309	16884	12	24	18	25	30	28	15	6	10	9	12	12	7	15	6	10	9	12	12	7	15	6	10	9
Gm5571	Ig kappa chain V-V region MOPC 41	P01639	P01639	8716.3	6904	4755.4	5694.6	6591.9	4663.9	6791.9	5650.13	1.20208	0.831893	19317	14687	8876.4	18366	19083	2232.7	4829.2	3671.6	2219.1	4591.5	4770.6	558.16	4	2	0	2	2	2	3	2	1	1	2	2	1	3	2	1	1	2	2	1	3	2	1	1
Gm8797;Uba52;Rps27a;Ubb;Ubc;Gm5239	Ubiquitin-60S ribosomal protein L40;Ubiquitin;60S ribosomal protein L40;Ubiquitin-40S ribosomal protein S27a;Ubiquitin;40S ribosomal protein S27a;Polyubiquitin-B;Ubiquitin;Polyubiquitin-C;Ubiquitin;Ubiquitin-related 1;Ubiquitin-related 2	A0A0A6YW67;P62984;P62983;P0CG49;P0CG50;D3YYZ2	A0A0A6YW67;P62984;P62983;P0CG49;P0CG50;D3YYZ2	11345	12647	6573.3	15826	13770	8981.6	10188.4	12859.2	0.792307	1.26214	22982	20674	3787.6	37972	16695	12904	5745.5	5168.5	946.89	9493.1	4173.8	3226.1	5	6	5	6	5	6	4	2	3	2	3	3	2	4	2	3	2	3	3	2	4	2	3	2
Gmpr	GMP reductase 1	Q9DCZ1	Q9DCZ1	19110	13655	22632	13496	0	21364	18465.7	17430	1.05942	0.943914	25223	46480	48720	38306	0	39677	1576.5	2905	3045	2394.1	0	2479.8	4	4	5	6	4	5	7	4	3	4	5	4	4	7	4	3	4	5	4	4	7	4	3	4
Gnao1	Guanine nucleotide-binding protein G(o) subunit alpha	P18872;Q9DC51;B2RSH2;P08752;P20612;Q3V3I2;P50149;Q8CGK7;Q6R0H7	P18872	33290	33806	21068	31176	31291	33095	29388	31854	0.922584	1.08391	52004	68851	34043	41079	86151	117660	3059.1	4050.1	2002.5	2416.4	5067.7	6921.4	8	9	5	9	9	14	10	6	6	4	7	7	7	10	6	6	4	7	7	7	10	6	6	4
Gnb1	Guanine nucleotide-binding protein G(I)/G(S)/G(T) subunit beta-1	P62874;Q61011	P62874	9485.5	10288	11954	10596	12146	6405.5	10575.8	9715.83	1.08852	0.918683	12600	21850	21389	17414	39661	23281	969.24	1680.7	1645.3	1339.5	3050.9	1790.8	2	3	3	3	5	4	6	1	3	2	2	4	4	6	1	3	2	2	4	4	3	0	1	1
Gnb2;Gnb4	Guanine nucleotide-binding protein G(I)/G(S)/G(T) subunit beta-2;Guanine nucleotide-binding protein subunit beta-4	P62880;P29387	P62880;P29387	1592.2	1407.5	0	1323.5	1591.3	0	1499.85	1457.4	1.02913	0.971697	3130.5	3039.6	0	3219.5	3739.7	0	240.81	233.82	0	247.65	287.67	0	1	0	0	1	2	0	5	2	3	1	3	5	3	2	1	1	0	1	2	0	2	1	1	0
Gnb5	Guanine nucleotide-binding protein subunit beta-5	P62881	P62881	0	983.77	907.17	0	1265.4	0	945.47	1265.4	0.747171	1.33838	0	1337.6	3852.8	0	1872.3	0	0	74.312	214.05	0	104.02	0	0	1	1	0	1	0	2	0	1	2	0	1	0	2	0	1	2	0	1	0	2	0	1	2
Gng2	Guanine nucleotide-binding protein G(I)/G(S)/G(O) subunit gamma-2	P63213	P63213	0	0	0	0	0	0	0	0	NaN	NaN	0	0	0	0	0	0	0	0	0	0	0	0	0	0	0	0	1	0	1	0	0	0	0	1	0	1	0	0	0	0	1	0	1	0	0	0
Gorab	RAB6-interacting golgin	Q8BRM2	Q8BRM2	1728.9	1773.6	1220.4	1179.4	1433.6	1231.2	1574.3	1281.4	1.22858	0.813949	3960.9	6636	3452.3	4008.4	6742.5	4030.6	188.62	316	164.39	190.88	321.07	191.94	2	1	2	1	2	3	5	2	2	1	1	2	2	5	2	2	1	1	2	2	5	2	2	1
Got2	Aspartate aminotransferase, mitochondrial	P05202	P05202	0	805.01	955.29	0	0	0	880.15	0	NaN	0	0	1738.4	2115	0	0	0	0	66.863	81.347	0	0	0	0	2	1	0	0	0	1	0	1	1	0	0	0	1	0	1	1	0	0	0	1	0	1	1
Gpd2	Glycerol-3-phosphate dehydrogenase, mitochondrial	Q64521	Q64521	24660	27374	23535	26523	23367	30735	25189.7	26875	0.93729	1.06691	22812	39500	23013	38504	24468	31983	518.45	897.72	523.02	875.08	556.09	726.89	9	14	12	19	18	14	21	6	12	9	12	12	12	21	6	12	9	12	12	12	21	6	12	9
Gphn	Gephyrin;Molybdopterin adenylyltransferase;Molybdopterin molybdenumtransferase	Q8BUV3	Q8BUV3	0	0	399.35	0	0	372.09	399.35	372.09	1.07326	0.931739	0	0	298.1	0	992.9	499.08	0	0	7.4525	0	24.823	12.477	0	1	1	0	1	3	4	0	1	1	0	1	3	4	0	1	1	0	1	3	4	0	1	1
Gpm6a	Neuronal membrane glycoprotein M6-a	P35802	P35802	0	444.82	909.56	502.95	404.85	0	677.19	453.9	1.49194	0.67027	0	809.27	1696.5	1498.5	1187.2	0	0	89.919	188.5	166.5	131.91	0	0	1	1	3	3	0	1	0	1	1	1	1	0	1	0	1	1	1	1	0	1	0	1	1
Gpr158	Probable G-protein coupled receptor 158	Q8C419	Q8C419	0	0	0	0	1153.7	0	0	1153.7	0	NaN	0	0	0	0	1345	1239	0	0	0	0	22.417	20.649	0	0	0	0	1	1	2	0	0	0	0	1	1	2	0	0	0	0	1	1	2	0	0	0
Gprin1	G protein-regulated inducer of neurite outgrowth 1	Q3UNH4	Q3UNH4	252.28	219.03	0	200.96	236.23	0	235.655	218.595	1.07804	0.927606	252.28	250.93	0	270.33	275.41	0	3.5533	3.5342	0	3.8075	3.879	0	1	1	0	1	1	1	2	1	1	0	1	1	1	2	1	1	0	1	1	1	2	1	1	0
Gria1	Glutamate receptor 1	P23818	P23818	5921.4	0	3217.2	17828	52304	54212	4569.3	41448	0.110242	9.07097	3575.4	0	2003.5	47565	57656	47606	79.454	0	44.522	1057	1281.3	1057.9	1	1	1	16	16	16	20	1	1	2	14	15	16	17	1	1	1	11	13	13	16	0	0	0
Gria2	Glutamate receptor 2	P23819	P23819	2742.6	0	0	104860	101430	93097	2742.6	99795.7	0.0274822	36.3872	2665.8	0	0	171890	110650	83610	61.996	0	0	3997.4	2573.3	1944.4	2	1	1	41	34	42	30	2	1	1	22	21	21	30	2	1	1	22	21	21	25	2	1	0
Gria3	Glutamate receptor 3	Q9Z2W9	Q9Z2W9	0	0	0	6528.5	7068	10102	0	7899.5	0	NaN	0	0	0	9670.4	8073.4	9915.6	0	0	0	241.76	201.83	247.89	0	0	0	6	6	8	12	1	1	1	7	7	8	10	0	0	0	5	5	6	9	0	0	0
Grm5	Metabotropic glutamate receptor 5	Q3UVX5	Q3UVX5	0	0	0	0	0	660.22	0	660.22	0	NaN	0	0	0	0	0	683.04	0	0	0	0	0	11.197	0	0	1	0	2	2	2	0	0	1	0	2	2	2	0	0	1	0	2	2	2	0	0	1
Gstm1	Glutathione S-transferase Mu 1	P10649;P19639;F6Y363;O35660	P10649	776900	980090	1001300	793770	955320	873790	919430	874293	1.05163	0.950908	1714700	2134000	2069900	2140600	2196000	1882500	107170	133380	129370	133790	137250	117650	49	53	48	58	62	44	18	15	15	13	15	15	14	18	15	15	13	15	15	14	14	11	12	11
Gstm2;Gstm4	Glutathione S-transferase Mu 2	P15626;Q8R5I6	P15626;Q8R5I6	0	0	0	0	0	0	0	0	NaN	NaN	0	0	0	0	0	0	0	0	0	0	0	0	0	0	1	0	0	0	5	3	4	4	4	3	3	1	0	0	1	0	0	0	1	0	0	1
Gstm5	Glutathione S-transferase Mu 5	P48774	P48774	380170	476340	448000	384060	452750	427720	434837	421510	1.03162	0.969352	842070	865710	821760	1025600	1309600	952070	52630	54107	51360	64099	81850	59504	47	44	30	40	51	47	17	16	14	10	14	14	11	16	15	13	10	13	13	10	16	15	13	10
Gstm7	Glutathione S-transferase Mu 7	Q80W21	Q80W21	5983.4	4557.8	0	6381.7	0	0	5270.6	6381.7	0.825893	1.21081	7117.2	14593	4470.1	15923	1992.8	2852.1	444.83	912.06	279.38	995.2	124.55	178.26	3	3	2	2	2	1	9	7	6	4	6	4	5	5	3	3	2	2	1	2	4	3	2	1
Gstp1	Glutathione S-transferase P 1	P19157;F6RWR5	P19157	1266300	2003400	2202300	1319000	1684700	2135800	1824000	1.71317e+06	1.0647	0.939236	2727300	5980700	5314800	3863400	4063400	7178700	227270	498390	442900	321950	338620	598220	280	290	205	323	247	255	17	15	15	13	15	15	13	17	15	15	13	15	15	13	5	5	5	4
Gstp2	Glutathione S-transferase P 2	P46425	P46425	0	1782	0	0	0	0	1782	0	NaN	0	0	3848.3	0	0	0	0	0	320.69	0	0	0	0	1	1	0	0	0	0	14	11	11	9	10	10	9	2	1	1	0	0	0	0	2	1	1	0
Gstt4	Glutathione S-transferase theta-4	Q9D4P7	Q9D4P7	0	0	0	8471.4	0	0	0	8471.4	0	NaN	0	0	0	20608	0	0	0	0	0	1717.3	0	0	0	1	0	1	0	0	1	0	1	0	1	0	0	1	0	1	0	1	0	0	1	0	1	0
Gstz1	Maleylacetoacetate isomerase	Q9WVL0	Q9WVL0	4313.3	0	0	4214.5	4268	5208.4	4313.3	4563.63	0.945146	1.05804	401.76	0	1686.3	21069	12678	8183.1	30.904	0	129.72	1620.7	975.21	629.47	0	0	3	3	3	1	8	1	0	3	5	3	1	8	1	0	3	5	3	1	8	1	0	3
Hadha	Trifunctional enzyme subunit alpha, mitochondrial;Long-chain enoyl-CoA hydratase;Long chain 3-hydroxyacyl-CoA dehydrogenase	Q8BMS1	Q8BMS1	0	0	0	1541	0	0	0	1541	0	NaN	0	0	0	2072.9	0	0	0	0	0	54.55	0	0	1	0	1	3	0	0	5	1	0	1	3	0	0	5	1	0	1	3	0	0	5	1	0	1
Hagh	Hydroxyacylglutathione hydrolase, mitochondrial	Q99KB8	Q99KB8	0	136.73	160.11	139.16	136.51	0	148.42	137.835	1.07679	0.928682	0	295.27	354.48	338.52	320.81	0	0	19.685	23.632	22.568	21.388	0	0	1	1	1	1	0	1	0	1	1	1	1	0	1	0	1	1	1	1	0	1	0	1	1
Hba	Hemoglobin subunit alpha	P01942	P01942	0	0	0	0	1881.3	0	0	1881.3	0	NaN	0	0	0	0	4421.1	0	0	0	0	0	552.63	0	0	0	0	0	1	0	1	0	0	0	0	1	0	1	0	0	0	0	1	0	1	0	0	0
Hbbt1;Hbb-y;Hbb-b2;Hbb-b1	Hemoglobin subunit epsilon-Y2;Hemoglobin subunit beta-2;Hemoglobin subunit beta-1	A8DUK4;CON__P02070;CON__Q3SX09;P02104;P02089;P02088	A8DUK4;CON__P02070;CON__Q3SX09;P02104;P02089;P02088	0	0	571.15	0	0	0	571.15	0	NaN	0	0	0	589.05	0	0	0	0	0	53.55	0	0	0	0	1	1	0	0	0	2	0	1	1	0	0	0	2	0	1	1	0	0	0	2	0	1	1
Hcn1	Potassium/sodium hyperpolarization-activated cyclic nucleotide-gated channel 1	O88704	O88704	8761.9	3790.1	10433	992.73	8034.3	3450.2	7661.67	4159.08	1.84216	0.542842	7422	6695.4	13735	524.79	7197	2395.4	224.91	202.89	416.22	15.903	218.09	72.589	4	4	10	2	5	4	10	4	4	10	2	5	4	10	4	4	10	2	5	4	5	3	3	5
Hcn2	Potassium/sodium hyperpolarization-activated cyclic nucleotide-gated channel 2	O88703	O88703	2276.3	0	0	0	1278.7	0	2276.3	1278.7	1.78017	0.561745	1685	1133.4	0	0	2180.1	0	46.806	31.483	0	0	60.558	0	2	1	1	0	2	1	8	3	2	5	1	5	2	4	2	1	1	0	2	1	3	2	0	1
Hcn3	Potassium/sodium hyperpolarization-activated cyclic nucleotide-gated channel 3	O88705	O88705	655.3	528.87	689.59	644.42	533.28	0	624.587	588.85	1.06069	0.942783	340.1	858.82	1093.6	840.24	322.67	0	8.5025	21.47	27.339	21.006	8.0668	0	1	2	2	1	1	0	3	1	2	3	1	2	1	2	1	2	2	1	1	0	2	1	2	2
Hecw2	E3 ubiquitin-protein ligase HECW2	Q6I6G8	Q6I6G8	0	0	0	0	0	0	0	0	NaN	NaN	0	0	0	0	0	0	0	0	0	0	0	0	0	0	0	0	0	1	1	0	0	0	0	0	1	1	0	0	0	0	0	1	1	0	0	0
Hk1	Hexokinase-1	P17710;O08528;Q91W97;Q3TRM8	P17710	19301	14707	2658	9108.8	4320.5	12065	12222	8498.1	1.4382	0.695312	12256	17064	6401.8	11273	4737.2	16924	231.25	321.97	120.79	212.7	89.382	319.32	6	13	5	9	5	8	19	6	13	5	8	5	8	19	6	13	5	8	5	8	19	6	13	5
Hnrnpa2b1	Heterogeneous nuclear ribonucleoproteins A2/B1	O88569	O88569	0	1488.2	0	0	0	936.87	1488.2	936.87	1.58848	0.629532	0	3213.8	0	0	0	2047.6	0	160.69	0	0	0	102.38	0	1	0	0	1	1	1	0	1	0	0	1	1	1	0	1	0	0	1	1	1	0	1	0
Hnrnpu	Heterogeneous nuclear ribonucleoprotein U	Q8VEK3	Q8VEK3	0	4324.6	0	8913.8	4043.3	2813.5	4324.6	5256.87	0.822657	1.21557	0	5670.9	0	13966	3274.6	2022	0	162.03	0	399.02	93.561	57.771	0	3	3	7	1	3	3	0	3	2	3	1	2	3	0	3	2	3	1	2	3	0	3	2
Hsd17b10	3-hydroxyacyl-CoA dehydrogenase type-2	O08756	O08756	171.11	138.07	131.48	140.87	132.57	0	146.887	136.72	1.07436	0.930786	336.44	298.17	291.1	342.69	311.53	0	24.031	21.298	20.793	24.478	22.252	0	1	1	0	1	2	0	1	1	1	1	1	1	0	1	1	1	1	1	1	0	1	1	1	1
Hsp90aa1	Heat shock protein HSP 90-alpha	P07901	P07901	0	0	0	0	0	0	0	0	NaN	NaN	0	0	0	0	0	0	0	0	0	0	0	0	0	0	0	1	0	1	6	2	2	1	2	2	4	1	0	0	0	1	0	1	1	0	0	0
Hsp90ab1	Heat shock protein HSP 90-beta	P11499;P08113	P11499	5286.4	4719.8	3307	4922.4	5061.6	4310.7	4437.73	4764.9	0.931338	1.07372	5517	3927.4	2551.1	4952.8	9763.5	4275.6	167.18	119.01	77.307	150.09	295.86	129.56	2	4	1	1	3	3	7	2	3	1	1	3	3	7	2	3	1	1	3	3	2	0	1	0
Hspa12a	Heat shock 70 kDa protein 12A	Q8K0U4	Q8K0U4	6057.4	6787.2	2519.9	10426	5906.4	10858	5121.5	9063.47	0.565071	1.76969	3729.4	8560.2	1149.4	13824	7955.8	13592	98.142	225.27	30.246	363.79	209.36	357.69	3	7	4	7	7	5	12	3	6	3	6	6	5	12	3	6	3	6	6	5	12	3	6	3
Hspa1a;Hspa1b	Heat shock 70 kDa protein 1A;Heat shock 70 kDa protein 1B	Q61696;P17879	Q61696;P17879	0	1211.9	0	0	0	0	1211.9	0	NaN	0	0	1388.4	0	3056.3	0	0	0	42.073	0	92.616	0	0	0	1	0	1	0	0	5	1	3	2	3	2	3	2	0	1	0	1	0	0	1	0	1	0
Hspa2	Heat shock-related 70 kDa protein 2	P17156	P17156	0	0	0	0	1725.9	0	0	1725.9	0	NaN	0	0	0	0	2012.1	1035.1	0	0	0	0	57.488	29.573	0	0	0	1	1	1	10	5	8	7	9	9	7	2	0	0	0	1	1	1	2	0	0	0
Hspa5	78 kDa glucose-regulated protein	P20029	P20029	5573.8	2805	3317.8	5658.4	8956.2	12133	3898.87	8915.87	0.437295	2.28678	5063.7	1163.1	3668.9	11573	11859	10379	168.79	38.77	122.3	385.76	395.29	345.98	5	3	4	7	14	6	18	6	4	6	9	14	9	16	5	2	4	7	12	7	16	5	2	4
Hspa8	Heat shock cognate 71 kDa protein	P63017	P63017	141500	128680	130500	164300	156180	139150	133560	153210	0.871745	1.14712	110410	177000	141380	229880	188290	132740	3345.8	5363.5	4284.1	6966	5705.7	4022.5	43	54	41	54	46	46	27	17	20	23	20	22	19	27	17	20	23	20	22	19	18	12	12	15
Hspa9	Stress-70 protein, mitochondrial	P38647	P38647	83276	83029	78785	142020	133410	135000	81696.7	136810	0.597154	1.67461	67936	70165	67327	231520	182890	157560	1787.8	1846.4	1771.8	6092.7	4812.9	4146.3	24	30	31	53	67	58	24	16	18	17	18	22	20	24	16	18	17	18	22	20	24	16	18	17
Hspd1	60 kDa heat shock protein, mitochondrial	P63038	P63038	8891.7	5961.5	7145.8	11834	13846	16578	7333	14086	0.520588	1.92091	8571.2	8242	7762.3	37533	30763	48865	259.73	249.76	235.22	1137.4	932.21	1480.8	9	6	5	12	11	14	13	6	4	3	7	8	9	13	6	4	3	7	8	9	13	6	4	3
Hsph1	Heat shock protein 105 kDa	Q61699	Q61699	1140.2	0	0	0	0	1189.2	1140.2	1189.2	0.958796	1.04297	1481.7	0	0	0	0	877.03	32.211	0	0	0	0	19.066	2	0	0	0	1	1	3	2	0	0	0	1	1	3	2	0	0	0	1	1	3	2	0	0
Icam5	Intercellular adhesion molecule 5	Q60625	Q60625	3139.2	2709	0	0	0	2881.1	2924.1	2881.1	1.01492	0.985295	2224.6	5112.9	0	0	0	2112.3	54.26	124.7	0	0	0	51.519	1	2	0	0	1	2	4	1	2	0	0	1	2	4	1	2	0	0	1	2	4	1	2	0
Idh3a	Isocitrate dehydrogenase [NAD] subunit alpha, mitochondrial	Q9D6R2	Q9D6R2	0	0	0	0	3407.9	0	0	3407.9	0	NaN	810.27	0	0	0	8008.6	0	38.584	0	0	0	381.36	0	1	0	0	0	3	0	4	1	0	0	0	3	0	4	1	0	0	0	3	0	4	1	0	0
Idh3b	Isocitrate dehydrogenase [NAD] subunit, mitochondrial	Q91VA7	Q91VA7	3685	6094.1	7372.3	13868	9521.1	8253.2	5717.13	10547.4	0.54204	1.84488	5648.9	10036	8277.7	35398	27540	24619	297.31	528.19	435.67	1863	1449.5	1295.7	3	4	4	15	11	6	12	2	4	4	7	7	7	12	2	4	4	7	7	7	12	2	4	4
Idh3g	Isocitrate dehydrogenase [NAD] subunit gamma 1, mitochondrial	P70404	P70404	0	0	0	0	1778.1	0	0	1778.1	0	NaN	0	0	0	0	4178.5	0	0	0	0	0	245.8	0	0	0	0	1	1	0	2	0	0	0	1	1	0	2	0	0	0	1	1	0	2	0	0	0
Igh-3	Ig gamma-2B chain C region	P01867	P01867	384260	337830	422390	354470	271670	290660	381493	305600	1.24834	0.801062	833140	848900	967290	992770	536810	508740	64088	65300	74407	76367	41293	39134	59	95	77	108	76	69	10	8	9	9	7	8	9	10	8	9	9	7	8	9	10	8	9	9
Ighg1	Ig gamma-1 chain C region, membrane-bound form	P01869	P01869	71284	61085	55299	52600	48884	29661	62556	43715	1.431	0.698814	213790	163000	203560	167790	197200	86090	13362	10188	12722	10487	12325	5380.6	12	9	18	14	19	13	8	6	5	5	6	7	5	8	6	5	5	6	7	5	8	6	5	5
Ighg2c	Ig gamma-2A chain C region secreted form	F6TQW2;P01864;P01863;P01865	F6TQW2;P01864	334540	482690	469410	338510	278420	234510	428880	283813	1.51113	0.661755	593020	1699000	977960	943410	1179100	898710	49418	141590	81497	78617	98257	74893	74	101	100	72	79	69	12	11	11	10	9	11	10	12	11	11	10	9	11	10	12	11	11	10
Ighm	Ig mu chain C region	P01872	P01872	47301	35258	50112	30644	34913	33913	44223.7	33156.7	1.33378	0.749749	48043	26607	51976	30003	59416	38496	2183.8	1209.4	2362.5	1363.8	2700.7	1749.8	7	7	11	10	12	12	11	5	5	8	7	9	7	11	5	5	8	7	9	7	11	5	5	8
Ighv10-1		A0A0B4J1J6	A0A0B4J1J6	0	1385.9	2765.7	0	0	0	2075.8	0	NaN	0	0	4087.5	9234.3	0	0	0	0	681.25	1539.1	0	0	0	0	1	1	0	0	0	1	0	1	1	0	0	0	1	0	1	1	0	0	0	1	0	1	1
Ighv10-3		A0A075B5T6	A0A075B5T6	0	1024.1	0	0	0	0	1024.1	0	NaN	0	0	3020.6	0	0	0	0	0	503.43	0	0	0	0	0	1	0	0	0	0	1	0	1	0	0	0	0	1	0	1	0	0	0	0	1	0	1	0
Ighv1-18		A0A0A6YXN4	A0A0A6YXN4	0	2602.6	2927.4	1947	0	1129.9	2765	1538.45	1.79726	0.556401	0	3603.8	13411	11384	0	2049.8	0	720.76	2682.3	2276.7	0	409.97	0	2	3	2	0	1	4	1	3	3	3	1	2	3	0	2	2	2	0	1	3	0	2	2
Ighv1-42;Ighv1-43		A0A0A6YY38;A0A0A6YXN5	A0A0A6YY38;A0A0A6YXN5	0	0	0	0	0	0	0	0	NaN	NaN	0	0	0	0	0	0	0	0	0	0	0	0	0	2	1	0	0	0	3	1	1	2	1	1	1	2	0	1	1	0	0	0	2	0	1	1
Ighv1-53;Ighv1-59;Ighv1-52;Ighv1-7;Ighv1-62-3;Ighv1-72	Ig heavy chain V region VH558 B4;Ig heavy chain V region 1-62-3;Ig heavy chain V region 186-1;Ig heavy chain V region 23;Ig heavy chain V region B1-8/186-2	A0A075B5W3;A0A0G2JFS5;A0A0A6YXE0;A0A0A6YXC3;A0A075B5T7;P06328;P01754;P01753;P01748;P01751	A0A075B5W3;A0A0G2JFS5;A0A0A6YXE0;A0A0A6YXC3;A0A075B5T7;P06328;P01754;P01753;P01748;P01751	0	3000.8	0	0	0	0	3000.8	0	NaN	0	0	8850.6	0	0	0	0	0	2212.7	0	0	0	0	0	1	0	0	0	0	2	0	2	1	1	1	0	1	0	1	0	0	0	0	1	0	1	0
Ighv1-62-2		A0A0A6YXZ4	A0A0A6YXZ4	0	692.66	0	0	527.76	0	692.66	527.76	1.31245	0.761932	0	2043	0	0	2003.6	0	0	408.6	0	0	400.72	0	1	2	0	1	1	0	2	1	1	0	1	1	0	2	1	1	0	1	1	0	2	1	1	0
Ighv1-64		A0A075B5X3	A0A075B5X3	0	5410.8	4310	3285.5	3493.9	2515.3	4860.4	3098.23	1.56876	0.637444	0	12516	19917	10336	18075	5675.5	0	3129.1	4979.2	2584.1	4518.9	1418.9	0	1	2	1	2	1	2	0	1	2	1	2	1	2	0	1	2	1	2	1	1	0	0	1
Ighv1-80		A0A075B5Y3	A0A075B5Y3	0	0	0	0	0	0	0	0	NaN	NaN	0	0	0	0	0	0	0	0	0	0	0	0	0	0	0	1	0	0	1	0	0	0	1	0	0	1	0	0	0	1	0	0	1	0	0	0
Ighv1-81		A0A075B5Y4;P01747;P01746	A0A075B5Y4	16511	22133	25054	23649	21925	28521	21232.7	24698.3	0.85968	1.16322	33295	41993	67329	72889	79583	100250	5549.1	6998.9	11222	12148	13264	16708	4	7	4	5	12	13	4	2	3	2	2	3	4	4	2	3	2	2	3	4	3	1	2	1
Ighv1-85		A0A075B5Y6	A0A075B5Y6	0	0	0	0	0	0	0	0	NaN	NaN	0	0	0	0	0	0	0	0	0	0	0	0	0	0	0	0	0	1	1	0	0	0	0	0	1	1	0	0	0	0	0	1	1	0	0	0
Ighv2-3		A0A075B696	A0A075B696	0	0	0	1457.3	0	0	0	1457.3	0	NaN	0	0	0	5845.9	0	0	0	0	0	1948.6	0	0	0	0	0	0	0	0	1	0	0	0	1	0	0	1	0	0	0	1	0	0	1	0	0	0
Ighv3-1;Ighv3-6	Ig heavy chain V region 3-6	A0A075B5S6;P18531	A0A075B5S6;P18531	0	1378.5	972	784.89	0	546.13	1175.25	665.51	1.76594	0.566271	0	4065.8	3245.4	3148.5	0	2110.3	0	1016.4	811.35	787.13	0	527.58	1	3	1	1	0	1	1	1	1	1	1	0	1	1	1	1	1	1	0	1	1	1	1	1
Ighv4-1		A0A075B5R5;P01806;P01812;P01808;P01807;P01809;P01810	A0A075B5R5	6536.8	12510	6898.5	4794.9	10045	4541.9	8648.43	6460.6	1.33864	0.747025	12930	37775	20636	12311	53069	14112	1616.3	4721.9	2579.5	1538.8	6633.6	1764	3	5	4	5	5	4	5	2	3	2	4	3	3	5	2	3	2	4	3	3	5	2	3	2
Ighv5-12	Ig heavy chain V region 5-84	A0A075B5Q4;P18525;A0A0A6YWC7	A0A075B5Q4;P18525	5513.3	0	5987.7	3202.9	2489.1	2771.3	5750.5	2821.1	2.03839	0.490583	10207	0	21579	13680	7522.2	11642	1458.1	0	3082.8	1954.2	1074.6	1663.1	2	0	2	5	5	3	3	1	0	1	2	2	2	2	1	0	1	1	2	2	2	1	0	1
Ighv5-16		A0A0B4J1P4	A0A0B4J1P4	3015.9	1362	0	1717.4	1293.3	1618.6	2188.95	1543.1	1.41854	0.70495	10316	2688	0	9028.7	3285.3	4499.4	1473.8	384	0	1289.8	469.33	642.77	2	1	0	2	2	1	2	2	1	0	2	2	1	2	2	1	0	2	2	1	2	2	1	0
Ighv5-17	Ig heavy chain V region MOPC 21	A0A075B5R1;P01783	A0A075B5R1;P01783	4235.6	1192.1	7985.3	0	0	0	4471	0	NaN	0	9811	1170	29260	0	0	0	1635.2	195	4876.7	0	0	0	1	0	2	0	0	0	3	1	1	2	1	0	0	2	1	1	2	0	0	0	2	1	1	2
Ighv5-6;Ighv5-9-1	Ig heavy chain V region 345;Ig heavy chain V region RF	A0A075B5Q0;A0A0A6YVS4;P18526;P18524	A0A075B5Q0;A0A0A6YVS4;P18526;P18524	5472.6	4531.2	4453.6	0	3435.1	0	4819.13	3435.1	1.40291	0.712805	13529	12219	15177	0	11923	0	2254.9	2036.4	2529.5	0	1987.2	0	1	1	2	2	1	0	2	1	1	1	2	1	0	1	1	1	1	1	1	0	1	1	1	1
Ighv5-9		A0A075B5Q2	A0A075B5Q2	0	0	1204.3	1074.2	0	0	1204.3	1074.2	1.12111	0.89197	0	0	4020.9	4308.9	0	0	0	0	670.15	718.15	0	0	1	0	1	1	1	1	2	1	0	1	2	1	1	1	1	0	1	1	1	1	1	1	0	1
Ighv6-3;Ighv6-7	Ig heavy chain V-III region HPC76;Ig heavy chain V region AMPC1;Ig heavy chain V-III region ABE-47N;Ig heavy chain V-III region U61;Ig heavy chain V-III region A4;Ig heavy chain V-III region J606	A0A075B5T2;A0A0A6YWU3;P01804;P01803;P01799;P01797;P01796;P01801;A0A075B5P9;A0A0A6YX19;A0A0A6YXL5;P18527;P01800;P01798;P01802;P18530;P84751	A0A075B5T2;A0A0A6YWU3;P01804;P01803;P01799;P01797;P01796;P01801	8836.9	8653.2	17394	9114.7	6852.6	6663.1	11628	7543.47	1.54147	0.648731	16805	16081	42398	68189	12772	7092.1	2100.7	2010.1	5299.8	8523.6	1596.5	886.52	4	3	7	5	4	3	4	3	3	3	4	3	3	4	3	3	3	4	3	3	3	3	3	3
Ighv6-6		A0A075B5T3;A0A0A6YWS9	A0A075B5T3	0	4468.2	3051.3	0	0	4368.9	3759.75	4368.9	0.860571	1.16202	0	4847.8	3939.5	0	0	28877	0	605.98	492.44	0	0	3609.7	1	2	3	0	1	4	4	1	1	2	1	1	3	3	1	1	2	0	1	3	3	1	1	2
Ighv7-1		A0A075B5S2;P01790;P01794;P01791;P01788;P01787	A0A075B5S2	4038.8	2984.3	4687.3	2455.1	2757.5	1953.9	3903.47	2388.83	1.63405	0.611977	4218.2	2486.8	6987.8	2402.1	5799.8	6621.9	602.6	355.25	998.26	343.16	828.54	945.98	3	2	5	3	4	2	3	2	2	3	2	1	1	3	2	2	3	2	1	1	3	2	2	3
Ighv7-3;Ighv7-2		A0A075B5R2;A0A0A6YX91;P01786	A0A075B5R2;A0A0A6YX91	4430.7	3689	3044	2505.2	3001.3	2335.8	3721.23	2614.1	1.42352	0.702482	10899	9898.5	9246.1	11616	10366	9348.1	2179.8	1979.7	1849.2	2323.2	2073.1	1869.6	1	3	3	4	3	1	4	1	2	2	4	1	2	3	1	2	2	3	1	2	3	1	2	2
Ighv8-8		A0A0A6YXQ0	A0A0A6YXQ0	1902	0	0	0	0	0	1902	0	NaN	0	5143.1	0	0	0	0	0	1285.8	0	0	0	0	0	1	0	1	0	0	0	1	1	0	1	0	0	0	1	1	0	1	0	0	0	1	1	0	1
Ighv9-2;Ighv9-3;Ighv9-4		A0A0B4J1J4;A0A0B4J1J5;A0A0A6YWH6	A0A0B4J1J4;A0A0B4J1J5;A0A0A6YWH6	1669.8	2741.7	1900.1	0	1681	1065.5	2103.87	1373.25	1.53203	0.652727	3279	5872.8	4607.5	0	10077	3675.3	546.5	978.79	767.91	0	1679.5	612.54	2	2	1	0	3	2	2	1	2	1	0	2	1	2	1	2	1	0	2	1	2	1	2	1
Igkv10-94	Ig kappa chain V-V region MOPC 173	P01643;A0A075B5L1	P01643;A0A075B5L1	0	0	6832.6	0	2771.7	0	6832.6	2771.7	2.46513	0.405658	0	0	15127	0	6513.6	0	0	0	5042.5	0	2171.2	0	0	0	0	1	1	0	2	1	1	2	2	2	1	1	0	0	1	1	1	0	1	0	0	1
Igkv1-135;Igkv1-133		A0A0B4J1H7;A0A0B4J1H8	A0A0B4J1H7;A0A0B4J1H8	10980	15462	18213	9849.5	8983.5	6672.6	14885	8501.87	1.75079	0.57117	23304	28998	43445	28367	18334	12665	2913	3624.8	5430.6	3545.9	2291.8	1583.1	3	3	3	3	2	0	3	2	1	2	2	1	1	3	2	1	2	2	1	1	3	2	1	2
Igkv12-47		A0A140T8N3;A0A075B666	A0A140T8N3;A0A075B666	5924.7	0	1716.9	5820.2	3584.9	0	3820.8	4702.55	0.812495	1.23078	8890	0	11840	10805	6429.3	0	1778	0	2368	2161	1285.9	0	3	0	4	2	1	0	2	1	0	2	1	1	0	2	1	0	2	1	1	0	2	1	0	2
Igkv14-126		A0A075B5K0	A0A075B5K0	0	0	984.46	768.67	0	0	984.46	768.67	1.28073	0.780804	0	0	2179.6	1869.9	0	0	0	0	544.9	467.47	0	0	0	0	1	1	0	0	2	0	1	2	2	1	1	1	0	0	1	1	0	0	1	0	0	1
Igkv16-104		A0A0B4J1I1	A0A0B4J1I1	11948	6503.1	5864.4	11103	5537	4733.7	8105.17	7124.57	1.13764	0.879015	24832	13253	5611	37871	15920	4471	12416	6626.5	2805.5	18935	7960	2235.5	3	8	2	8	3	2	2	1	1	1	2	2	1	2	1	1	1	2	2	1	2	1	1	1
Igk-V19-17	Ig kappa chain V19-17	P01633	P01633	7366.1	9759.9	7634.4	6148.6	8879.7	7213.9	8253.47	7414.07	1.11322	0.898297	14483	21077	16903	14957	20868	15767	2896.6	4215.4	3380.6	2991.4	4173.5	3153.3	2	1	1	1	1	2	2	2	2	2	2	2	1	1	1	1	1	1	1	1	1	1	1	1
Igkv2-109	Ig kappa chain V-II region 17S29.1	A0A075B5K6;P03976	A0A075B5K6;P03976	3050.9	3726.1	3552.2	5454.4	4344.3	3513.9	3443.07	4437.53	0.775897	1.28883	5998.7	8046.6	7864.7	13269	10209	7679.9	1499.7	2011.6	1966.2	3317.1	2552.3	1920	1	1	1	1	1	1	1	1	1	1	1	1	1	1	1	1	1	1	1	1	1	1	1	1
Igkv2-137	Ig kappa chain V-II region 7S34.1	A0A0B4J1H6;P01630	A0A0B4J1H6;P01630	6136.3	4297	7058.7	4932.8	3038.3	853.55	5830.67	2941.55	1.98217	0.504496	7716.3	11347	9995.1	20342	8731.1	1193.1	1543.3	2269.5	1999	4068.3	1746.2	238.62	1	2	2	3	2	1	3	1	1	2	2	2	1	3	1	1	2	2	2	1	2	1	1	1
Igkv3-2	Ig kappa chain V-III region 50S10.1;Ig kappa chain V-III region MOPC 70;Ig kappa chain V-III region PC 2880/PC 1229;Ig kappa chain V-III region PC 7132	P03977;P01656;P01654;P01655;A0A075B5P0	P03977;P01656;P01654;P01655;A0A075B5P0	0	2836.9	2179.1	2436.2	2353.1	0	2508	2394.65	1.04733	0.954805	0	8123.3	6360.9	3820.4	3760.4	0	0	2030.8	1590.2	955.11	940.1	0	2	4	3	2	1	1	2	2	2	2	2	2	2	1	1	1	1	1	1	1	1	1	1	1
Igkv4-57		A0A0A6YYE7;A0A0B4J1I3;A0A0A6YYE5;A0A075B5L8	A0A0A6YYE7	24291	24367	25840	30664	28346	23133	24832.7	27381	0.906931	1.10262	62097	49714	65249	69902	62419	37748	10350	8285.7	10875	11650	10403	6291.3	4	7	4	8	9	3	3	2	2	3	2	3	2	3	2	2	3	2	3	2	1	0	0	1
Igkv4-57-1		A0A075B5M4	A0A075B5M4	0	0	3856.2	0	0	0	3856.2	0	NaN	0	0	0	8537.7	0	0	0	0	0	2134.4	0	0	0	0	0	1	0	0	0	2	1	1	2	1	1	1	1	0	0	1	0	0	0	1	0	0	1
Igkv4-72		A0A0B4J1I4	A0A0B4J1I4	0	0	0	0	0	0	0	0	NaN	NaN	0	0	0	0	0	0	0	0	0	0	0	0	0	0	1	0	0	0	2	1	1	2	1	1	1	1	0	0	1	0	0	0	1	0	0	1
Igkv4-80		A0A075B5L7	A0A075B5L7	2191.5	0	2227.1	0	0	0	2209.3	0	NaN	0	2837	0	6588.3	0	0	0	1418.5	0	3294.1	0	0	0	1	0	3	0	0	0	1	1	0	1	0	0	0	1	1	0	1	0	0	0	1	1	0	1
Igkv4-91	Ig kappa chain V-IV region S107B	A0A0G2JH00;A0A0G2JGI6;A0A075B5L2;P01680	A0A0G2JH00;A0A0G2JGI6;A0A075B5L2;P01680	5892.6	6265.2	11391	9246.4	6786.1	0	7849.6	8016.25	0.979211	1.02123	11586	13530	25219	22493	15948	0	2896.5	3382.5	6304.7	5623.2	3986.9	0	3	3	3	3	3	0	1	1	1	1	1	1	0	1	1	1	1	1	1	0	1	1	1	1
Igkv5-43		A0A0B4J1J2	A0A0B4J1J2	0	0	0	0	0	0	0	0	NaN	NaN	0	0	0	0	0	0	0	0	0	0	0	0	1	0	0	0	0	0	2	1	0	0	1	1	1	1	1	0	0	0	0	0	1	1	0	0
Igkv5-45		A0A0G2JDV4;A0A0B4J1J1	A0A0G2JDV4;A0A0B4J1J1	10384	4749.7	4421.8	0	0	4349.2	6518.5	4349.2	1.49878	0.667209	18699	9394.2	8966.4	31217	36315	13101	4674.8	2348.6	2241.6	7804.2	9078.7	3275.2	1	1	1	4	3	2	2	1	1	1	2	2	2	2	1	1	1	2	2	2	1	1	1	1
Igkv7-33	Ig kappa chain V-I region S107A;Ig kappa chain V-V region MOPC 21	A0A140T8P2;A0A0G2JEI6;P01632;P01634	A0A140T8P2;A0A0G2JEI6;P01632;P01634	4427.9	4489.3	3212.5	5002.9	3187	2996.4	4043.23	3728.77	1.08434	0.922224	11152	8910.5	6537.2	15532	6883.9	2734.8	2230.4	1782.1	1307.4	3106.3	1376.8	546.95	2	1	2	3	1	1	2	2	1	1	2	1	2	2	2	1	1	2	1	2	1	1	0	0
Iglc2	Ig lambda-2 chain C region	P01844;P01845	P01844	0	0	3013.4	0	0	0	3013.4	0	NaN	0	0	0	6671.6	0	0	0	0	0	1111.9	0	0	0	0	1	2	1	1	0	3	0	1	2	1	1	0	3	0	1	2	1	1	0	3	0	1	2
Iglv1	Ig lambda-1 chain V region;Ig lambda-1 chain V region S43;Ig lambda-2 chain V region;Ig lambda-2 chain V region MOPC 315;Ig lambda-1 chain V region H2020	A0A075B663;P01723;P01727;P01728;P01729;P01726	A0A075B663;P01723;P01727;P01728;P01729;P01726	9592.7	12203	9557.4	11246	9718.4	11483	10451	10815.8	0.966275	1.0349	28451	21627	28087	22451	18743	20597	5690.2	4325.3	5617.4	4490.3	3748.7	4119.5	2	1	1	1	1	2	2	2	1	2	1	1	1	2	2	1	2	1	1	1	2	2	1	2
Igsf8	Immunoglobulin superfamily member 8	Q8R366	Q8R366	0	1025.4	0	1114.4	1211.1	0	1025.4	1162.75	0.881875	1.13395	542.12	807.96	0	2438.5	971.14	0	20.078	29.924	0	90.314	35.968	0	0	1	0	2	2	2	3	1	1	0	2	2	1	3	1	1	0	2	2	1	3	1	1	0
Immt	MICOS complex subunit Mic60	Q8CAQ8	Q8CAQ8	46766	63180	63288	28963	28545	26760	57744.7	28089.3	2.05575	0.48644	36285	93740	79286	37090	18775	21104	788.8	2037.8	1723.6	806.3	408.15	458.79	30	39	41	19	17	13	29	19	24	25	16	12	12	29	19	24	25	16	12	12	29	19	24	25
Iqsec1	IQ motif and SEC7 domain-containing protein 1	Q8R0S2;Q3TES0;Q5DU25	Q8R0S2	0	0	0	1630.4	2060.1	1694.9	0	1795.13	0	NaN	0	0	0	415.92	3398.4	2236	0	0	0	8.1552	66.635	43.844	0	0	0	1	2	3	5	0	0	0	1	3	3	5	0	0	0	1	3	3	5	0	0	0
Itch	E3 ubiquitin-protein ligase Itchy	Q8C863	Q8C863	0	0	0	1769.8	2892.8	2836.9	0	2499.83	0	NaN	0	0	0	1063.2	3235.8	4069.6	0	0	0	23.113	70.345	88.47	0	0	0	2	4	4	5	0	0	0	2	4	3	5	0	0	0	2	4	3	4	0	0	0
Jph1	Junctophilin-1	Q9ET80	Q9ET80	0	0	0	0	740.32	0	0	740.32	0	NaN	0	0	0	0	863.1	0	0	0	0	0	26.972	0	0	0	0	0	0	1	1	0	0	0	0	1	1	1	0	0	0	0	1	1	1	0	0	0
Kbtbd11	Kelch repeat and BTB domain-containing protein 11	Q8BNW9	Q8BNW9	954.03	0	0	0	0	0	954.03	0	NaN	0	954.03	0	0	0	0	0	34.073	0	0	0	0	0	1	0	0	0	0	0	1	1	0	0	0	0	0	1	1	0	0	0	0	0	1	1	0	0
Kcna1;Kcna10;Kcna2;Kcna3	Potassium voltage-gated channel subfamily A member 1;Potassium voltage-gated channel subfamily A member 2;Potassium voltage-gated channel subfamily A member 3	P16388;B2RQA1;P63141;P16390	P16388;B2RQA1;P63141;P16390	0	0	0	3059	0	1830	0	2444.5	0	NaN	0	0	0	4433.7	0	1648.1	0	0	0	221.68	0	82.407	0	0	0	2	0	1	2	0	0	0	2	0	1	2	0	0	0	2	0	1	2	0	0	0
Kcnab2	Voltage-gated potassium channel subunit beta-2	P62482	P62482	0	3200.5	3402.1	0	6706	5168.9	3301.3	5937.45	0.556013	1.79852	0	7400.8	3717.3	0	17251	13181	0	411.15	206.51	0	958.37	732.29	0	2	3	1	5	3	6	0	2	3	1	4	2	6	0	2	3	1	4	2	6	0	2	3
Kcnd2;Kcnd3	Potassium voltage-gated channel subfamily D member 2;Potassium voltage-gated channel subfamily D member 3	Q9Z0V2;Q9Z0V1	Q9Z0V2;Q9Z0V1	0	0	0	0	0	0	0	0	NaN	NaN	0	0	0	0	0	0	0	0	0	0	0	0	0	0	1	0	0	0	1	0	0	1	0	0	0	1	0	0	1	0	0	0	1	0	0	1
Kcnma1	Calcium-activated potassium channel subunit alpha-1	Q08460	Q08460	0	0	0	0	0	0	0	0	NaN	NaN	0	0	0	0	0	0	0	0	0	0	0	0	0	0	0	1	0	0	1	0	0	0	1	0	0	1	0	0	0	1	0	0	1	0	0	0
Kctd12	BTB/POZ domain-containing protein KCTD12	Q6WVG3	Q6WVG3	0	0	0	0	4183.1	0	0	4183.1	0	NaN	0	0	0	0	9830.4	0	0	0	0	0	655.36	0	0	0	0	0	3	0	2	0	0	0	0	2	0	2	0	0	0	0	2	0	2	0	0	0
Kif2a	Kinesin-like protein KIF2A	P28740	P28740	0	0	0	0	0	0	0	0	NaN	NaN	0	0	0	0	0	0	0	0	0	0	0	0	0	0	0	1	0	1	1	0	0	0	1	0	1	1	0	0	0	1	0	1	1	0	0	0
Kif5c;Kif5b;Kif5a	Kinesin heavy chain isoform 5C;Kinesin-1 heavy chain;Kinesin heavy chain isoform 5A	P28738;Q61768;P33175	P28738;Q61768;P33175	1648.4	1682.6	1277.5	1104.2	0	1267.9	1536.17	1186.05	1.2952	0.772084	1334.5	1684.1	2242.8	1202.5	0	1146	23.008	29.036	38.669	20.733	0	19.759	1	2	2	1	0	4	3	1	2	2	1	0	3	3	1	2	2	1	0	3	3	1	2	2
Klc1;Klc2;Klc4	Kinesin light chain 1;Kinesin light chain 2;Kinesin light chain 4	O88447;O88448;Q9DBS5	O88447;O88448;Q9DBS5	0	0	0	0	0	0	0	0	NaN	NaN	0	0	0	0	0	0	0	0	0	0	0	0	0	0	0	0	0	1	1	0	0	0	0	0	1	1	0	0	0	0	0	1	1	0	0	0
Klra3	Killer cell lectin-like receptor 3	Q64329	Q64329	0	5336.2	0	0	0	0	5336.2	0	NaN	0	0	11524	0	0	0	0	0	640.21	0	0	0	0	0	1	0	0	0	0	1	0	1	0	0	0	0	1	0	1	0	0	0	0	1	0	1	0
Kpnb1	Importin subunit beta-1	P70168	P70168	0	0	0	424.8	0	207.61	0	316.205	0	NaN	0	0	0	571.43	0	214.78	0	0	0	14.286	0	5.3696	0	0	0	1	0	1	1	0	0	0	1	0	1	1	0	0	0	1	0	1	1	0	0	0
Krt17;Krt19;Krt15;Krt14	Keratin, type I cytoskeletal 17;Keratin, type I cytoskeletal 19;Keratin, type I cytoskeletal 15;Keratin, type I cytoskeletal 14	CON__Q04695;CON__Q9QWL7;CON__P02533;Q9QWL7;CON__P08727;CON__P19001;CON__P19012;CON__A2A4G1;CON__P08779;P19001;Q61414;Q61781;CON__Q6IFX2;Q6IFX2	CON__Q04695;CON__Q9QWL7;CON__P02533;Q9QWL7;CON__P08727;CON__P19001;CON__P19012;CON__A2A4G1;CON__P08779;P19001;Q61414;Q61781	0	4210.1	0	0	0	0	4210.1	0	NaN	0	0	9091.8	0	0	0	0	0	313.51	0	0	0	0	0	2	1	0	1	0	3	0	2	2	0	1	0	2	0	2	1	0	1	0	2	0	2	1
Krt2	Keratin, type II cytoskeletal 2 epidermal	CON__Q3TTY5;Q3TTY5	CON__Q3TTY5;Q3TTY5	0	0	0	0	0	0	0	0	NaN	NaN	0	0	0	0	0	0	0	0	0	0	0	0	0	0	1	0	0	0	5	2	3	4	2	4	2	1	0	0	1	0	0	0	1	0	0	1
Krt74	Keratin, type II cytoskeletal 74	Q6IFZ9	Q6IFZ9	0	6919.5	0	0	0	11466	6919.5	11466	0.60348	1.65706	0	20409	0	0	0	44307	0	755.87	0	0	0	1641	0	2	0	0	0	1	2	1	2	1	1	1	2	1	0	1	0	0	0	1	1	0	1	0
Krt76;4732456N10Rik;Krt84	Keratin, type II cytoskeletal 2 oral;Keratin, type II cuticular Hb4	Q3UV17;E9Q1Z0;Q99M73	Q3UV17;E9Q1Z0;Q99M73	5757.3	4627.9	3045.7	2741.1	0	2473.6	4476.97	2607.35	1.71706	0.582392	8685.3	4799.6	6104.4	6036.3	0	2316.6	241.26	133.32	169.57	167.68	0	64.35	2	1	1	1	0	1	2	1	2	1	1	0	1	1	1	1	1	1	0	1	1	1	1	1
Lamc3	Laminin subunit gamma-3	Q9R0B6	Q9R0B6	3194.7	0	0	0	0	0	3194.7	0	NaN	0	6281.3	0	0	0	0	0	81.575	0	0	0	0	0	1	0	0	0	1	1	1	1	0	0	0	1	1	1	1	0	0	0	1	1	1	1	0	0
Letm1	LETM1 and EF-hand domain-containing protein 1, mitochondrial	Q9Z2I0	Q9Z2I0	0	3074.3	0	0	2937.3	0	3074.3	2937.3	1.04664	0.955437	0	3389.9	0	0	3559	0	0	80.711	0	0	84.738	0	1	3	3	0	3	1	6	1	3	2	0	3	1	6	1	3	2	0	3	1	6	1	3	2
Lgi1	Leucine-rich glioma-inactivated protein 1	Q9JIA1	Q9JIA1	0	1549.8	0	2656.2	3353.5	7878.3	1549.8	4629.33	0.334778	2.98705	0	1250.5	762.88	2516.5	6227.8	7380.1	0	40.339	24.609	81.179	200.9	238.07	1	2	2	7	4	6	9	1	2	2	7	4	5	9	1	2	2	7	4	5	9	1	2	2
Lonp1	Lon protease homolog, mitochondrial	Q8CGK3	Q8CGK3	0	1361.4	0	0	0	2366.2	1361.4	2366.2	0.575353	1.73806	0	687.31	0	1069.2	0	3235.7	0	15.984	0	24.865	0	75.25	0	2	0	3	0	4	5	0	2	0	3	0	4	5	0	2	0	3	0	4	5	0	2	0
Lppr4	Lipid phosphate phosphatase-related protein type 4	Q7TME0	Q7TME0	0	0	0	1930.1	1639.3	2049.6	0	1873	0	NaN	0	0	0	2412.6	1153.3	2934.3	0	0	0	67.016	32.037	81.509	1	0	0	4	2	3	6	1	0	0	4	2	3	6	1	0	0	4	2	3	6	1	0	0
Lrguk	Leucine-rich repeat and guanylate kinase domain-containing protein	Q9D5S7	Q9D5S7	0	0	45828	0	0	0	45828	0	NaN	0	0	0	96639	0	0	0	0	0	2357	0	0	0	0	0	2	0	0	0	1	0	0	1	0	0	0	1	0	0	1	0	0	0	1	0	0	1
Macf1	Microtubule-actin cross-linking factor 1	Q9QXZ0	Q9QXZ0	0	0	0	89004	0	0	0	89004	0	NaN	0	0	0	216510	0	0	0	0	0	522.98	0	0	0	0	0	2	0	0	1	0	0	0	1	0	0	1	0	0	0	1	0	0	1	0	0	0
Mag	Myelin-associated glycoprotein	P20917	P20917	1108.6	1720.4	1721.4	2179.4	0	1840.1	1516.8	2009.75	0.754721	1.32499	721.87	1281.6	1156	4442.8	0	2385.4	27.764	49.293	44.462	170.88	0	91.746	1	2	1	3	1	1	3	1	2	1	2	1	2	3	1	2	1	2	1	2	3	1	2	1
Magi2	Membrane-associated guanylate kinase, WW and PDZ domain-containing protein 2	Q9WVQ1	Q9WVQ1	0	0	0	0	1558.2	0	0	1558.2	0	NaN	0	0	0	1316.6	1816.7	0	0	0	0	19.361	26.716	0	0	0	0	1	1	0	2	0	0	0	1	1	0	2	0	0	0	1	1	0	2	0	0	0
Map1a	Microtubule-associated protein 1A;MAP1A heavy chain;MAP1 light chain LC2	Q9QYR6	Q9QYR6	9352.6	13021	12711	13035	15198	15933	11694.9	14722	0.79438	1.25884	15195	25865	22452	23135	32946	31513	127.69	217.35	188.67	194.41	276.85	264.81	3	4	5	6	6	8	13	3	4	5	7	5	8	13	3	4	5	7	5	8	12	2	3	4
Map1b	Microtubule-associated protein 1B;MAP1B heavy chain;MAP1 light chain LC1	P14873	P14873	0	1595	0	0	0	3206.9	1595	3206.9	0.497365	2.0106	664.63	926.76	0	0	669.41	5716.2	6.516	9.0859	0	0	6.5628	56.041	1	2	0	1	2	3	6	2	3	1	2	3	4	5	1	2	0	1	2	3	5	1	2	0
Map2	Microtubule-associated protein 2	P20357	P20357	0	370	1121.3	338.54	425.85	0	745.65	382.195	1.95097	0.512566	0	254.94	855.38	1333.6	925.83	0	0	2.9303	9.832	15.329	10.642	0	0	1	2	2	2	1	3	0	1	1	2	2	1	3	0	1	1	2	2	1	3	0	1	1
Map4	Microtubule-associated protein 4	P27546	P27546	0	0	0	724.88	0	0	0	724.88	0	NaN	0	0	0	975.1	0	0	0	0	0	17.107	0	0	1	0	0	1	1	0	3	1	0	0	1	1	0	3	1	0	0	1	1	0	3	1	0	0
Map6	Microtubule-associated protein 6	Q7TSJ2	Q7TSJ2	4865.1	3598.5	5388	4884.5	7704.8	3602.6	4617.2	5397.3	0.855465	1.16896	4135.6	4235.9	6875.5	6972.7	8821.9	2890.1	66.704	68.321	110.9	112.46	142.29	46.614	4	4	6	5	6	5	13	4	4	7	5	6	4	13	4	4	7	5	6	4	13	4	4	7
Mapk1	Mitogen-activated protein kinase 1	P63085	P63085	1995.2	1592.9	0	2352	0	2410.7	1794.05	2381.35	0.753375	1.32736	1983.8	4761.3	0	7604.7	0	4394.9	90.173	216.42	0	345.67	0	199.77	3	2	2	3	2	2	4	3	2	2	3	2	2	4	3	2	2	3	2	2	4	3	2	2
Mapt	Microtubule-associated protein tau	P10637	P10637	878.2	760.36	594.3	598.48	887.11	876.4	744.287	787.33	0.94533	1.05783	840.39	744.36	1470.2	796.83	3622.1	1124	25.466	22.556	44.553	24.146	109.76	34.062	4	2	4	1	6	2	4	1	1	3	1	3	1	4	1	1	3	1	3	1	4	1	1	3
Marcks	Myristoylated alanine-rich C-kinase substrate	P26645	P26645	454.13	451.76	0	471.56	411.62	0	452.945	441.59	1.02571	0.974931	569.52	375.44	0	798.03	348.11	233.54	47.46	31.286	0	66.502	29.009	19.462	3	1	0	4	1	1	3	3	1	0	3	1	1	3	3	1	0	3	1	1	3	3	1	0
Mark2	Serine/threonine-protein kinase MARK2	Q05512;Q8CIP4;Q03141;Q8VHJ5	Q05512	0	1891.8	0	0	0	0	1891.8	0	NaN	0	0	2167.3	0	0	0	0	0	48.162	0	0	0	0	0	0	0	1	1	0	3	0	1	0	1	1	0	3	0	1	0	1	1	0	3	0	1	0
Mbp	Myelin basic protein	P04370	P04370	76343	92594	103610	96472	151970	84336	90849	110926	0.819005	1.22099	148220	190690	221880	189770	317400	257710	16469	21188	24653	21085	35267	28634	30	26	27	49	38	20	6	4	4	4	6	4	4	6	4	4	4	6	4	4	6	4	4	4
Mccc1	Methylcrotonoyl-CoA carboxylase subunit alpha, mitochondrial	Q99MR8	Q99MR8	0	606.6	1522.2	0	0	0	1064.4	0	NaN	0	0	694.95	1569.9	0	0	848.39	0	17.819	40.253	0	0	21.754	0	1	1	0	1	1	3	0	1	1	0	1	1	3	0	1	1	0	1	1	3	0	1	1
Mdh2	Malate dehydrogenase, mitochondrial	P08249	P08249	0	2076.4	1761.5	1547.8	1532.5	0	1918.95	1540.15	1.24595	0.8026	0	6528.6	3436.7	1162.8	4382.4	0	0	310.89	163.65	55.372	208.68	0	0	5	1	1	2	0	4	0	3	1	1	2	0	4	0	3	1	1	2	0	4	0	3	1
Mlf2	Myeloid leukemia factor 2	Q99KX1	Q99KX1	0	0	2622.9	0	2634.8	0	2622.9	2634.8	0.995484	1.00454	0	0	6246.2	0	5725.8	0	0	0	694.03	0	636.2	0	1	0	1	0	1	1	3	1	0	2	0	2	1	3	1	0	2	0	2	1	3	1	0	2
Mog	Myelin-oligodendrocyte glycoprotein	Q61885	Q61885	980.75	1295	1279.2	3005.5	1954.9	0	1184.98	2480.2	0.477777	2.09303	369.21	4752.3	542.25	13012	1252.6	0	33.565	432.03	49.295	1182.9	113.87	0	1	1	1	4	3	0	3	1	1	1	3	1	0	3	1	1	1	3	1	0	3	1	1	1
Mon2	Protein MON2 homolog	Q80TL7	Q80TL7	0	0	983.14	0	0	1119.8	983.14	1119.8	0.87796	1.139	0	1303.8	1014	0	0	1158.5	0	15.9	12.365	0	0	14.128	1	1	1	1	1	1	4	1	1	1	1	1	1	4	1	1	1	1	1	1	4	1	1	1
Mrps27	28S ribosomal protein S27, mitochondrial	Q8BK72	Q8BK72	0	0	0	0	0	1527.7	0	1527.7	0	NaN	0	0	0	0	0	3338.9	0	0	0	0	0	151.77	0	0	0	0	0	1	1	0	0	0	0	0	1	1	0	0	0	0	0	1	1	0	0	0
Mrps36	28S ribosomal protein S36, mitochondrial	Q9CQX8	Q9CQX8	0	0	2261.6	0	0	0	2261.6	0	NaN	0	0	4382.6	5007.3	0	0	0	0	1095.7	1251.8	0	0	0	0	1	1	0	0	0	2	0	1	1	0	0	0	2	0	1	1	0	0	0	2	0	1	1
Mtco2	Cytochrome c oxidase subunit 2	P00405	P00405	10649	17069	19656	18638	14538	16609	15791.3	16595	0.951572	1.05089	13262	38363	39419	46465	34911	45650	1657.7	4795.4	4927.4	5808.1	4363.9	5706.3	4	4	7	11	6	3	4	3	2	3	4	2	3	4	3	2	3	4	2	3	4	3	2	3
Naa50	N-alpha-acetyltransferase 50	Q6PGB6	Q6PGB6	69124	72140	65838	65330	65017	67542	69034	65963	1.04656	0.955515	166300	149670	129180	167860	151930	129180	15118	13606	11743	15260	13812	11744	16	11	17	20	13	12	9	7	7	8	8	9	6	9	7	7	8	8	9	6	9	7	7	8
Ncam1	Neural cell adhesion molecule 1	P13595	P13595	0	837.65	831.94	758.67	882.77	513.11	834.795	718.183	1.16237	0.860311	1621.6	682.67	1291.7	1011.2	1001.5	377.63	34.502	14.525	27.484	21.515	21.31	8.0346	1	3	2	3	2	1	5	1	3	2	3	2	1	5	1	3	2	3	2	1	5	1	3	2
Ncdn	Neurochondrin	Q9Z0E0	Q9Z0E0	1219.4	1803.4	1726.9	1692.3	2113.8	1645	1583.23	1817.03	0.871329	1.14767	1793.7	2694	1186.2	2427.4	2183.1	1270.8	52.754	79.236	34.887	71.395	64.21	37.376	2	4	1	4	2	4	5	2	4	2	3	2	4	5	2	4	2	3	2	4	5	2	4	2
Nckap1	Nck-associated protein 1	P28660;Q8K1X4	P28660	5145.2	4373.7	2262.4	0	5809.2	4226.9	3927.1	5018.05	0.782595	1.2778	4387.2	5331.7	2573.4	3820.1	6304	5042.5	71.921	87.405	42.187	62.625	103.34	82.663	3	3	4	3	5	5	10	4	3	5	3	5	4	10	4	3	5	3	5	4	10	4	3	5
Ndufa10	NADH dehydrogenase [ubiquinone] 1 alpha subcomplex subunit 10, mitochondrial	Q99LC3	Q99LC3	0	0	0	0	2117.2	0	0	2117.2	0	NaN	3800.9	0	0	0	4975.4	0	181	0	0	0	236.93	0	1	0	0	0	2	1	2	1	0	0	0	2	1	2	1	0	0	0	2	1	2	1	0	0
Ndufa12	NADH dehydrogenase [ubiquinone] 1 alpha subcomplex subunit 12	Q7TMF3	Q7TMF3	0	0	288.34	203.56	311.25	0	288.34	257.405	1.12018	0.892713	0	0	638.38	495.19	731.46	0	0	0	70.931	55.022	81.273	0	0	0	1	1	1	0	1	0	0	1	1	1	0	1	0	0	1	1	1	0	1	0	0	1
Ndufa2	NADH dehydrogenase [ubiquinone] 1 alpha subcomplex subunit 2	Q9CQ75	Q9CQ75	0	0	0	0	0	0	0	0	NaN	NaN	0	0	0	0	0	0	0	0	0	0	0	0	0	0	0	1	0	0	1	0	0	0	1	0	0	1	0	0	0	1	0	0	1	0	0	0
Ndufa4	Cytochrome c oxidase subunit NDUFA4	Q62425	Q62425	4333.4	0	0	5307.8	5961.6	6910	4333.4	6059.8	0.715106	1.39839	8180.8	0	0	12397	15560	14501	1363.5	0	0	2066.2	2593.3	2416.8	1	0	0	2	2	1	2	1	0	0	1	2	1	2	1	0	0	1	2	1	2	1	0	0
Ndufa8	NADH dehydrogenase [ubiquinone] 1 alpha subcomplex subunit 8	Q9DCJ5	Q9DCJ5	0	0	0	0	0	0	0	0	NaN	NaN	0	0	0	0	0	0	0	0	0	0	0	0	0	0	1	0	0	1	1	0	0	1	0	0	1	1	0	0	1	0	0	1	1	0	0	1
Ndufb10	NADH dehydrogenase [ubiquinone] 1 beta subcomplex subunit 10	Q9DCS9	Q9DCS9	623.74	0	0	0	0	0	623.74	0	NaN	0	1226.4	0	0	0	0	0	122.64	0	0	0	0	0	1	0	0	0	0	0	1	1	0	0	0	0	0	1	1	0	0	0	0	0	1	1	0	0
Ndufs1	NADH-ubiquinone oxidoreductase 75 kDa subunit, mitochondrial	Q91VD9	Q91VD9	8178.7	6908.7	6260	5895.2	5911.6	7851.8	7115.8	6552.87	1.08591	0.92089	6760	7885.4	7084.3	11559	3982.2	8778.3	160.95	187.75	168.67	275.22	94.815	209.01	3	6	7	5	7	7	9	3	6	6	5	6	5	9	3	6	6	5	6	5	9	3	6	6
Ndufs3	NADH dehydrogenase [ubiquinone] iron-sulfur protein 3, mitochondrial	Q9DCT2	Q9DCT2	0	0	0	0	0	0	0	0	NaN	NaN	0	0	0	0	0	0	0	0	0	0	0	0	0	0	0	1	1	0	2	0	0	0	1	1	0	2	0	0	0	1	1	0	2	0	0	0
Ndufs7	NADH dehydrogenase [ubiquinone] iron-sulfur protein 7, mitochondrial	Q9DC70	Q9DC70	0	0	0	0	0	0	0	0	NaN	NaN	0	0	0	0	0	0	0	0	0	0	0	0	0	0	0	0	1	0	1	0	0	0	0	1	0	1	0	0	0	0	1	0	1	0	0	0
Ndufs8	NADH dehydrogenase [ubiquinone] iron-sulfur protein 8, mitochondrial	Q8K3J1	Q8K3J1	0	604.13	0	656.32	0	0	604.13	656.32	0.920481	1.08639	0	1304.6	0	1596.6	0	0	0	100.36	0	122.81	0	0	0	1	0	1	0	1	2	0	1	0	1	0	1	2	0	1	0	1	0	1	2	0	1	0
Ndufv1	NADH dehydrogenase [ubiquinone] flavoprotein 1, mitochondrial	Q91YT0	Q91YT0	0	0	1040.2	0	823.38	0	1040.2	823.38	1.26333	0.791559	0	0	4560.8	0	1889.2	0	0	0	207.31	0	85.874	0	0	0	2	0	1	0	2	0	0	2	0	1	0	2	0	0	2	0	1	0	2	0	0	2
Ndufv2	NADH dehydrogenase [ubiquinone] flavoprotein 2, mitochondrial	Q9D6J6	Q9D6J6	1470.5	0	0	0	0	0	1470.5	0	NaN	0	2891.2	0	0	0	0	0	206.52	0	0	0	0	0	1	0	0	0	1	1	1	1	0	0	0	1	1	1	1	0	0	0	1	1	1	1	0	0
Nedd4l	E3 ubiquitin-protein ligase NEDD4-like	Q8CFI0	Q8CFI0	0	0	0	0	488.92	0	0	488.92	0	NaN	0	0	0	3137.6	570	0	0	0	0	62.751	11.4	0	0	0	0	4	2	0	4	0	0	0	3	2	0	4	0	0	0	3	2	0	4	0	0	0
Nipsnap1	Protein NipSnap homolog 1	O55125	O55125	0	8357.2	0	7743.3	8873.7	9481.9	8357.2	8699.63	0.960638	1.04097	4262.5	16926	0	17666	24589	19436	304.47	1209	0	1261.9	1756.3	1388.3	2	2	0	1	4	2	3	2	1	0	1	3	2	3	2	1	0	1	3	2	3	2	1	0
Nipsnap3b	Protein NipSnap homolog 3B	Q9CQE1	Q9CQE1	0	0	0	0	0	0	0	0	NaN	NaN	0	0	0	0	0	0	0	0	0	0	0	0	0	0	1	0	0	0	1	0	0	1	0	0	0	1	0	0	1	0	0	0	1	0	0	1
Nit1	Nitrilase homolog 1	Q8VDK1	Q8VDK1	57934	4902	4958.2	4019.3	7219.4	5741.8	22598.1	5660.17	3.99247	0.250471	119100	5942	10458	5488.1	20855	12231	5413.6	270.09	475.36	249.46	947.97	555.94	14	1	3	2	3	4	6	6	2	3	1	3	3	6	6	2	3	1	3	3	6	6	2	3
Nlgn2;Nlgn4l;Nlgn1	Neuroligin-2;Neuroligin 4-like;Neuroligin-1	Q69ZK9;B0F2B4;Q99K10	Q69ZK9;B0F2B4;Q99K10	0	0	0	1825.5	1467.7	0	0	1646.6	0	NaN	0	0	0	2455.7	1711.2	0	0	0	0	84.679	59.006	0	0	0	0	1	1	0	2	0	0	0	2	1	1	1	0	0	0	1	1	0	1	0	0	0
Nlgn3	Neuroligin-3	Q8BYM5	Q8BYM5	0	0	0	3524.2	4265.4	3329	0	3706.2	0	NaN	0	0	0	2536	4715.3	5368.2	0	0	0	101.44	188.61	214.73	0	0	0	6	2	4	6	0	0	0	5	2	4	6	0	0	0	5	2	4	5	0	0	0
Nptn	Neuroplastin	P97300	P97300	0	2050.8	0	1716.6	2371.8	1858.1	2050.8	1982.17	1.03463	0.966533	0	1712.5	0	1683	2015.4	3644.5	0	85.623	0	84.151	100.77	182.22	0	2	1	1	1	2	3	0	2	1	1	1	3	3	0	2	1	1	1	3	3	0	2	1
Nsf	Vesicle-fusing ATPase	P46460	P46460	73090	61620	62084	86131	77619	79775	65598	81175	0.808106	1.23746	53817	59790	70604	135970	105200	80606	1145	1272.1	1502.2	2892.9	2238.4	1715	24	33	31	48	41	39	33	16	18	22	24	23	23	33	16	18	22	24	23	23	33	16	18	22
Ogdh	2-oxoglutarate dehydrogenase, mitochondrial	Q60597	Q60597	571320	552220	567420	443180	462210	502960	563653	469450	1.20067	0.83287	565730	616330	675550	598090	527130	484280	12572	13696	15012	13291	11714	10762	115	97	130	101	118	99	56	35	35	49	37	47	45	56	35	35	49	37	47	45	44	27	28	39
Ogdhl		E9Q7L0	E9Q7L0	165360	139130	144550	114310	111300	123690	149680	116433	1.28554	0.777882	158490	139780	137410	163760	148400	140280	3372.1	2974.1	2923.5	3484.2	3157.4	2984.7	56	43	44	50	51	56	44	30	25	29	29	35	36	32	22	18	19	22	25	26	32	22	18	19
Olfm1	Noelin	O88998	O88998	0	1075.6	0	0	1004.4	778.83	1075.6	891.615	1.20635	0.828947	0	456.16	0	0	1962.8	803.96	0	20.734	0	0	89.219	36.543	1	1	0	0	2	2	3	1	1	0	0	2	2	3	1	1	0	0	2	2	3	1	1	0
Olfr1225;Olfr1222	Olfactory receptor	Q7TR01;A3KGY3	Q7TR01;A3KGY3	0	0	0	0	0	0	0	0	NaN	NaN	0	0	0	0	0	0	0	0	0	0	0	0	0	0	0	1	0	0	1	0	0	0	1	0	0	1	0	0	0	1	0	0	1	0	0	0
Olfr538;Olfr45	Olfactory receptor	Q7TRT5;Q8VGM1	Q7TRT5;Q8VGM1	6990	6919.5	4184.4	5055.8	0	11466	6031.3	8260.9	0.730102	1.36967	18901	20409	13971	20281	0	44307	3150.2	3401.4	2328.5	3380.1	0	7384.4	3	7	7	8	5	7	1	1	1	1	1	1	1	1	1	1	1	1	1	1	1	1	1	1
Opa1	Dynamin-like 120 kDa protein, mitochondrial;Dynamin-like 120 kDa protein, form S1	P58281	P58281	3340.6	2916.6	0	3471.6	3291.1	2749.4	3128.6	3170.7	0.986722	1.01346	3393.8	2407.1	0	2677.6	4678.8	4418.4	62.848	44.576	0	49.584	86.644	81.822	5	3	0	4	3	5	8	4	3	0	3	3	4	8	4	3	0	3	3	4	8	4	3	0
Oxr1	Oxidation resistance protein 1	Q4KMM3	Q4KMM3	431.87	0	0	0	574.59	0	431.87	574.59	0.751614	1.33047	431.87	0	0	0	669.89	0	10.043	0	0	0	15.579	0	1	0	0	0	1	0	1	1	0	0	0	1	0	1	1	0	0	0	1	0	1	1	0	0
Pacs1	Phosphofurin acidic cluster sorting protein 1	Q8K212	Q8K212	0	0	0	0	0	0	0	0	NaN	NaN	0	0	0	0	0	0	0	0	0	0	0	0	0	1	0	1	0	0	1	0	1	0	1	0	0	1	0	1	0	1	0	0	1	0	1	0
Pacsin1	Protein kinase C and casein kinase substrate in neurons protein 1	Q61644	Q61644	0	0	0	0	0	622.33	0	622.33	0	NaN	0	0	0	0	0	2404.8	0	0	0	0	0	100.2	0	0	0	0	0	1	1	0	0	0	0	0	1	1	0	0	0	0	0	1	1	0	0	0
Pak1;Pak3	Serine/threonine-protein kinase PAK 1;Serine/threonine-protein kinase PAK 3	O88643;Q61036	O88643;Q61036	0	0	0	0	0	0	0	0	NaN	NaN	0	0	0	0	0	0	0	0	0	0	0	0	0	0	0	1	0	0	1	0	0	0	1	0	0	1	0	0	0	1	0	0	1	0	0	0
Pc	Pyruvate carboxylase, mitochondrial	Q05920	Q05920	1627.7	0	1772.4	1970.4	1852.8	1794.4	1700.05	1872.53	0.907888	1.10146	823.28	0	1637.9	1340.7	3006.8	3135.4	14.701	0	29.247	23.94	53.693	55.989	1	0	2	2	3	3	5	1	0	2	2	4	3	5	1	0	2	2	4	3	5	1	0	2
Pcdh1		F7BJK1	F7BJK1	0	1190.6	1392.5	1348.5	1698	1362.5	1291.55	1469.67	0.878805	1.13791	0	1505.2	465.91	2119.5	2703.6	1377.8	0	38.594	11.946	54.347	69.324	35.328	0	2	1	1	3	3	5	0	2	1	1	3	2	5	0	2	1	1	3	2	5	0	2	1
Pcdhgc5		Q91XW9;Q91XX6;Q91XX8;Q91XX5;Q91XY5;Q91XX7;Q91XY9;A0A140LI48;Q91XY7;Q91XY2;Q91XX9;Q91XY8;Q91XX1;Q6DD96;Q91XY4	Q91XW9	0	0	0	1008.2	0	1422.9	0	1215.55	0	NaN	0	0	0	1356.2	837.85	1472.1	0	0	0	33.905	20.946	36.802	0	0	0	2	1	1	3	0	0	0	2	1	1	3	0	0	0	2	1	1	3	0	0	0
Pcmt1	Protein-L-isoaspartate(D-aspartate) O-methyltransferase	P23506	P23506	32293	19751	26428	8769.4	20128	20925	26157.3	16607.5	1.57503	0.634907	62033	35882	47338	11500	65895	58128	5169.4	2990.2	3944.9	958.37	5491.3	4844	9	7	10	6	7	7	8	6	4	5	3	7	5	8	6	4	5	3	7	5	8	6	4	5
Pdha1	Pyruvate dehydrogenase E1 component subunit alpha, somatic form, mitochondrial	P35486	P35486	8483.1	5102.9	6387.4	14935	1592	5801.5	6657.8	7442.83	0.894525	1.11791	16580	7075.2	17434	34222	516.13	19060	753.62	321.6	792.46	1555.5	23.461	866.35	7	4	11	11	2	4	8	4	2	4	7	2	3	8	4	2	4	7	2	3	8	4	2	4
Pdhb	Pyruvate dehydrogenase E1 component subunit beta, mitochondrial	Q9D051	Q9D051	18359	15007	5669.1	13221	20199	9725.3	13011.7	14381.8	0.904736	1.10529	31892	32035	7682.2	31443	61168	19020	1518.7	1525.5	365.82	1497.3	2912.8	905.72	8	6	5	7	11	4	8	4	6	3	7	8	3	8	4	6	3	7	8	3	8	4	6	3
Pdhx	Pyruvate dehydrogenase protein X component, mitochondrial	Q8BKZ9	Q8BKZ9	0	3106	2535.3	0	0	0	2820.65	0	NaN	0	0	10838	6567.1	0	0	0	0	451.56	273.63	0	0	0	0	4	2	0	0	0	5	0	4	2	0	0	0	5	0	4	2	0	0	0	5	0	4	2
Pdk2	[Pyruvate dehydrogenase (acetyl-transferring)] kinase isozyme 2, mitochondrial	Q9JK42	Q9JK42	0	0	0	0	0	1419.4	0	1419.4	0	NaN	0	0	0	0	0	3102.2	0	0	0	0	0	163.27	0	0	0	0	1	1	1	0	0	0	0	1	1	1	0	0	0	0	1	1	1	0	0	0
Pdxk	Pyridoxal kinase	Q8K183	Q8K183	189.88	176.5	0	0	0	0	183.19	0	NaN	0	373.33	381.15	0	7342.3	0	0	28.718	29.32	0	564.79	0	0	1	1	0	2	1	0	3	1	1	0	2	1	0	3	1	1	0	2	1	0	3	1	1	0
Pex5	Peroxisomal targeting signal 1 receptor	O09012	O09012	0	0	0	0	0	0	0	0	NaN	NaN	0	0	0	0	0	0	0	0	0	0	0	0	0	0	1	0	0	0	1	0	0	1	0	0	0	1	0	0	1	0	0	0	1	0	0	1
Pex5l	PEX5-related protein	Q8C437	Q8C437	0	0	0	0	598.81	0	0	598.81	0	NaN	0	0	0	0	698.12	0	0	0	0	0	24.073	0	0	0	0	1	1	1	2	0	0	0	1	1	1	2	0	0	0	1	1	1	2	0	0	0
Pfkl	ATP-dependent 6-phosphofructokinase, liver type	P12382	P12382	5631.2	5940.3	5651.2	9100.1	8039.4	11840	5740.9	9659.83	0.594306	1.68263	3801	6903.8	3516.4	13232	10539	14576	118.78	215.75	109.89	413.51	329.33	455.49	8	4	1	4	5	8	12	4	3	2	5	7	5	11	3	3	1	5	6	5	10	2	2	0
Pfkm	ATP-dependent 6-phosphofructokinase, muscle type	P47857	P47857	8511.5	0	8792.9	11652	11399	13312	8652.2	12121	0.713819	1.40092	6483	0	8498.9	14161	18715	12791	196.46	0	257.54	429.11	567.12	387.61	5	0	7	8	7	8	13	5	0	7	7	7	8	13	5	0	7	7	7	8	12	4	0	6
Pfkp	ATP-dependent 6-phosphofructokinase, platelet type	Q9WUA3	Q9WUA3	3729	3884.9	4879.8	5167.3	7980.7	4784	4164.57	5977.33	0.696727	1.43528	3002.9	3882.9	3426.3	9560.8	7398.9	9196.4	90.997	117.66	103.83	289.72	224.21	278.68	5	3	4	6	5	6	10	5	4	6	6	7	6	8	3	3	4	5	5	5	8	3	3	4
Pfn2	Profilin-2	Q9JJV2	Q9JJV2	1903.2	0	0	2894.8	2898.6	2738.9	1903.2	2844.1	0.669175	1.49438	3742.1	0	0	7041.9	6811.7	5986.1	534.58	0	0	1006	973.1	855.16	1	1	1	1	1	1	1	1	1	1	1	1	1	1	1	1	1	1	1	1	1	1	1	1
Phactr1	Phosphatase and actin regulator 1	Q2M3X8	Q2M3X8	0	697.52	957.89	0	0	0	827.705	0	NaN	0	1678.3	799.11	987.93	0	0	0	67.134	31.965	39.517	0	0	0	1	1	2	0	0	0	3	1	1	2	0	0	0	3	1	1	2	0	0	0	3	1	1	2
Phactr2	Phosphatase and actin regulator	B1AVP0	B1AVP0	0	1064.3	1030.8	1183	1205.1	0	1047.55	1194.05	0.877308	1.13985	0	1554.4	1503.5	1372.3	755.98	768.72	0	74.021	71.595	65.348	35.999	36.606	1	2	2	1	1	2	4	1	2	2	1	1	2	4	1	2	2	1	1	2	4	1	2	2
Phb	Prohibitin	P67778	P67778	3588.3	3140	4158.9	3568.4	3874.9	3459.1	3629.07	3634.13	0.998606	1.0014	8275.1	7149.3	13243	4161.6	10714	4413	459.73	397.18	735.7	231.2	595.24	245.16	3	2	4	1	3	1	6	3	2	4	1	3	1	6	3	2	4	1	3	1	6	3	2	4
Phb2	Prohibitin-2	O35129	O35129	1564.8	0	3215.9	0	1735.7	0	2390.35	1735.7	1.37717	0.726128	1039.3	0	7483.6	8250.8	6128.1	0	47.241	0	340.16	375.04	278.55	0	1	0	3	2	2	0	6	1	0	3	2	2	0	6	1	0	3	2	2	0	6	1	0	3
Phgdh	D-3-phosphoglycerate dehydrogenase	Q61753	Q61753	0	0	0	414.69	592.2	0	0	503.445	0	NaN	0	0	0	1663.5	2248.2	0	0	0	0	75.613	102.19	0	0	0	0	1	1	0	1	0	0	0	1	1	0	1	0	0	0	1	1	0	1	0	0	0
Phyhip	Phytanoyl-CoA hydroxylase-interacting protein	Q8K0S0	Q8K0S0	1369.2	1395.9	1000.9	1802.8	1488.8	1858.5	1255.33	1716.7	0.731248	1.36753	472.93	3971.8	5816.6	770.38	4656.7	4176.6	29.558	248.24	363.54	48.149	291.04	261.04	2	2	1	1	3	2	4	1	2	2	1	3	2	4	1	2	2	1	3	2	3	1	1	2
Phyhipl	Phytanoyl-CoA hydroxylase-interacting protein-like	Q8BGT8	Q8BGT8	0	0	0	78.93	0	0	0	78.93	0	NaN	0	0	0	192.01	0	0	0	0	0	9.6004	0	0	0	0	0	1	0	0	2	0	1	0	1	1	0	1	0	0	0	1	0	0	1	0	0	0
Pi4ka		E9Q3L2	E9Q3L2	0	0	0	1094.4	0	737.33	0	915.865	0	NaN	0	0	0	1919.8	0	418.57	0	0	0	16.408	0	3.5775	1	0	0	3	1	2	4	1	0	0	3	1	2	4	1	0	0	3	1	2	4	1	0	0
Pip5k1c	Phosphatidylinositol 4-phosphate 5-kinase type-1 gamma	O70161;P70182;P70181	O70161	4164.6	5622.4	4500.6	3952.1	4954.7	2956.1	4762.53	3954.3	1.20439	0.830293	3348.6	9743.5	5532.1	3566.4	5002.5	2059.9	115.47	335.98	190.76	122.98	172.5	71.03	2	8	6	4	5	4	10	2	7	6	3	4	4	10	2	7	6	3	4	4	10	2	7	6
Plp1	Myelin proteolipid protein	P60202	P60202	23775	22562	24252	23623	24912	9202.2	23529.7	19245.7	1.22259	0.817935	64876	78296	19573	38677	40688	23310	6487.6	7829.6	1957.3	3867.7	4068.8	2331	6	9	4	6	8	7	4	3	3	2	2	3	2	4	3	3	2	2	3	2	4	3	3	2
Ppm1h	Protein phosphatase 1H	Q3UYC0	Q3UYC0	0	0	0	0	0	0	0	0	NaN	NaN	0	0	0	0	0	0	0	0	0	0	0	0	0	1	0	0	0	0	1	0	1	0	0	0	0	1	0	1	0	0	0	0	1	0	1	0
Ppp1cb	Serine/threonine-protein phosphatase PP1-beta catalytic subunit	P62141	P62141	0	0	162.49	150.1	0	0	162.49	150.1	1.08254	0.923749	0	0	359.75	365.13	0	0	0	0	21.162	21.478	0	0	0	0	1	2	0	0	1	0	0	1	1	0	0	1	0	0	1	1	0	0	1	0	0	1
Ppp2ca;Ppp2cb	Serine/threonine-protein phosphatase 2A catalytic subunit alpha isoform;Serine/threonine-protein phosphatase 2A catalytic subunit beta isoform	P63330;P62715	P63330;P62715	0	0	0	0	0	1272.9	0	1272.9	0	NaN	0	0	0	0	0	2782	0	0	0	0	0	173.88	0	0	0	1	0	1	1	0	0	0	1	0	1	1	0	0	0	1	0	1	1	0	0	0
Ppp2r1a	Serine/threonine-protein phosphatase 2A 65 kDa regulatory subunit A alpha isoform	Q76MZ3	Q76MZ3	0	728.61	485.07	0	598.38	0	606.84	598.38	1.01414	0.986059	0	370.74	685.93	1815	1680.5	0	0	11.586	21.435	56.72	52.516	0	0	1	2	1	2	1	4	0	1	2	1	2	1	4	0	1	2	1	2	1	4	0	1	2
Ppp2r2a	Serine/threonine-protein phosphatase 2A 55 kDa regulatory subunit B alpha isoform	Q6P1F6	Q6P1F6	0	0	0	604.41	0	605.23	0	604.82	0	NaN	0	0	2093.2	2424.5	0	2338.7	0	0	87.219	101.02	0	97.446	0	0	1	2	0	0	2	0	0	1	2	0	1	2	0	0	1	2	0	1	2	0	0	1
Ppp3ca	Serine/threonine-protein phosphatase 2B catalytic subunit alpha isoform	P63328	P63328	10453	7350.3	7020.6	11167	15376	14377	8274.63	13640	0.606645	1.64841	14228	5470.2	12273	39035	29065	31164	618.6	237.83	533.62	1697.2	1263.7	1354.9	5	4	5	14	10	12	8	5	4	4	6	5	7	8	5	4	4	6	5	7	4	2	2	2
Ppp3cb	Serine/threonine-protein phosphatase 2B catalytic subunit beta isoform	P48453;P48455	P48453	0	1186.8	0	904.83	971.81	0	1186.8	938.32	1.26481	0.79063	0	1039.1	0	1682.2	2587.4	0	0	41.565	0	67.288	103.49	0	0	1	0	1	4	0	7	3	3	2	4	5	4	3	0	1	0	1	3	0	3	0	1	0
Ppp3r1	Calcineurin subunit B type 1	Q63810	Q63810	0	0	0	0	0	0	0	0	NaN	NaN	0	0	0	0	0	0	0	0	0	0	0	0	0	0	0	2	0	0	2	0	0	0	2	0	0	2	0	0	0	2	0	0	2	0	0	0
Prdx1	Peroxiredoxin-1	P35700	P35700	1841.2	1892.7	2345.3	2145.7	2152.6	0	2026.4	2149.15	0.942884	1.06058	4905.6	2992.7	3801.9	7792.9	3703.9	0	327.04	199.52	253.46	519.53	246.93	0	2	1	2	2	2	1	3	2	1	2	2	1	1	3	2	1	2	2	1	1	3	2	1	2
Prdx2	Peroxiredoxin-2	Q61171	Q61171	2980.1	0	1751.9	0	1958.2	2090.9	2366	2024.55	1.16865	0.855685	8250.4	0	3438	0	2770	4050.5	634.65	0	264.46	0	213.08	311.58	2	0	2	0	2	2	3	2	0	2	0	2	2	3	2	0	2	0	2	2	3	2	0	2
Prdx5	Peroxiredoxin-5, mitochondrial	P99029	P99029	0	2702.2	0	3193.3	2744.9	2546.6	2702.2	2828.27	0.955426	1.04665	5392.7	3194.1	0	9596.3	10268	3046.5	385.19	228.15	0	685.45	733.4	217.61	1	1	0	2	2	1	4	1	1	0	2	2	1	4	1	1	0	2	2	1	4	1	1	0
Prkca	Protein kinase C alpha type	P20444	P20444	0	1554.1	0	0	1385	0	1554.1	1385	1.12209	0.891191	0	1780.5	0	0	1614.7	0	0	53.955	0	0	48.93	0	0	1	0	0	1	0	3	1	3	2	2	3	2	1	0	1	0	0	1	0	1	0	1	0
Prkcb	Protein kinase C beta type	P68404	P68404	5147.4	6630.2	6353.9	6495.2	6546.8	7022.6	6043.83	6688.2	0.903656	1.10662	2528.4	8214.9	3816.1	11640	8043.8	9563.4	72.239	234.71	109.03	332.59	229.82	273.24	2	3	4	3	3	2	4	2	2	3	3	2	3	4	2	2	3	3	2	3	3	2	1	2
Prkcg	Protein kinase C gamma type	P63318	P63318	66909	68511	79308	64218	76336	73453	71576	71335.7	1.00337	0.996642	44717	71437	85476	83095	119960	76678	1242.1	1984.3	2374.3	2308.2	3332.2	2130	20	25	30	25	33	27	30	15	14	20	13	20	18	30	15	14	20	13	20	18	29	14	13	19
Prnp	Major prion protein	P04925	P04925	11379	17538	19670	9189.8	14118	14096	16195.7	12467.9	1.29899	0.769831	14270	26847	48502	23644	44914	34012	1189.2	2237.3	4041.8	1970.3	3742.9	2834.4	4	4	5	3	3	3	4	2	3	3	4	4	3	4	2	3	3	4	4	3	4	2	3	3
Prps1l1		Q8C5R8	Q8C5R8	0	0	0	428.67	0	0	0	428.67	0	NaN	0	0	0	1042.8	0	0	0	0	0	69.52	0	0	0	0	0	1	0	0	1	0	0	0	1	0	0	1	0	0	0	1	0	0	1	0	0	0
Prrt1	Proline-rich transmembrane protein 1	O35449	O35449	0	0	0	969.41	0	0	0	969.41	0	NaN	0	0	0	2358.2	0	0	0	0	0	393.04	0	0	0	0	0	1	1	0	2	0	0	0	1	1	0	2	0	0	0	1	1	0	2	0	0	0
Prrt2	Proline-rich transmembrane protein 2	E9PUL5	E9PUL5	0	332.62	0	318.4	0	201.75	332.62	260.075	1.27894	0.781898	0	381.06	0	428.31	0	208.72	0	31.755	0	35.693	0	17.393	0	1	0	1	2	1	1	0	1	0	1	1	1	1	0	1	0	1	1	1	1	0	1	0
Prss1		Q9Z1R9	Q9Z1R9	0	0	0	0	1830.5	0	0	1830.5	0	NaN	0	0	0	0	4301.8	0	0	0	0	0	614.55	0	0	0	0	0	1	0	1	0	0	0	0	1	0	1	0	0	0	0	1	0	1	0	0	0
Psmd8	26S proteasome non-ATPase regulatory subunit 8	Q9CX56	Q9CX56	0	0	1097.5	0	158.09	0	1097.5	158.09	6.94225	0.144046	0	0	1401.3	0	502.05	6935.7	0	0	77.85	0	27.892	385.32	0	0	2	0	2	1	1	0	0	1	0	1	1	1	0	0	1	0	1	1	1	0	0	1
Pspc1	Paraspeckle component 1	Q8R326	Q8R326	0	0	0	0	0	0	0	0	NaN	NaN	0	0	0	0	0	0	0	0	0	0	0	0	0	0	1	1	0	0	2	0	0	1	1	0	0	2	0	0	1	1	0	0	2	0	0	1
Ptpra	Receptor-type tyrosine-protein phosphatase alpha	P18052	P18052	0	0	0	0	1875	0	0	1875	0	NaN	0	0	0	0	2186	0	0	0	0	0	60.721	0	0	0	0	0	2	0	2	0	0	0	0	2	0	2	0	0	0	0	2	0	2	0	0	0
Ptprs	Receptor-type tyrosine-protein phosphatase S	B0V2N1	B0V2N1	0	0	0	0	974.73	876.46	0	925.595	0	NaN	0	0	0	2123.5	399.19	1560.9	0	0	0	24.692	4.6418	18.15	0	0	0	3	2	4	6	0	0	0	3	2	4	6	0	0	0	3	2	4	6	0	0	0
Pygb	Glycogen phosphorylase, brain form	Q8CI94;Q9WUB3;Q9ET01	Q8CI94	4549.2	4328.3	5197.7	6654.8	4004.2	7897.5	4691.73	6185.5	0.758505	1.31838	3300.5	4813.9	4091	11242	3726.8	9940.4	70.223	102.42	87.043	239.2	79.294	211.5	2	3	3	7	2	5	12	2	3	3	6	2	5	12	2	3	3	6	2	5	12	2	3	3
Rab10	Ras-related protein Rab-10	P61027	P61027	0	2989.9	4045.8	2255.3	3672	0	3517.85	2963.65	1.187	0.842461	0	5776.5	7336	801.01	15617	0	0	444.34	564.31	61.616	1201.3	0	1	3	2	2	3	0	3	1	2	2	2	3	0	3	1	2	2	2	3	0	2	1	2	2
Rab14	Ras-related protein Rab-14	Q91V41	Q91V41	0	0	0	0	0	2197.8	0	2197.8	0	NaN	0	0	3851.9	0	6514	4803.5	0	0	240.75	0	407.13	300.22	0	0	1	1	2	2	4	0	0	1	1	2	2	4	0	0	1	1	2	2	4	0	0	1
Rab1A	Ras-related protein Rab-1A	P62821	P62821	0	0	0	0	0	0	0	0	NaN	NaN	0	0	0	0	0	0	0	0	0	0	0	0	0	0	0	0	0	1	2	0	0	0	0	1	1	1	0	0	0	0	0	1	1	0	0	0
Rab1b;Rab15	Ras-related protein Rab-1B;Ras-related protein Rab-15	Q9D1G1;Q8K386	Q9D1G1;Q8K386	266.88	0	315.53	342.33	336.87	0	291.205	339.6	0.857494	1.16619	524.73	0	698.58	832.77	791.65	0	34.982	0	46.572	55.518	52.777	0	1	0	1	1	1	0	2	1	0	1	1	2	0	1	1	0	1	1	1	0	1	1	0	1
Rab21	Ras-related protein Rab-21	P35282	P35282	0	0	139.05	0	0	0	139.05	0	NaN	0	0	0	307.86	0	0	0	0	0	23.681	0	0	0	0	0	1	0	0	0	1	0	0	1	0	0	0	1	0	0	1	0	0	0	1	0	0	1
Rab3a	Ras-related protein Rab-3A	P63011	P63011	0	8342.3	5792.6	7120.7	0	0	7067.45	7120.7	0.992522	1.00753	7696.7	15795	17044	15187	7065.2	10656	592.05	1215	1311.1	1168.3	543.48	819.72	2	1	3	2	2	7	4	2	1	3	2	1	3	4	2	1	3	2	1	3	2	2	0	1
Rab3b	Ras-related protein Rab-3B	Q9CZT8	Q9CZT8	0	0	0	2268.5	3070.5	2139.7	0	2492.9	0	NaN	0	0	0	3318.1	11346	2811.8	0	0	0	255.24	872.8	216.29	0	0	0	1	2	1	2	0	1	1	2	1	1	1	0	0	0	1	1	1	1	0	0	0
Rab3d	Ras-related protein Rab-3D	P35276;P62823	P35276	7718.3	0	0	0	5428.8	6776.9	7718.3	6102.85	1.2647	0.790699	15176	0	0	0	12758	27807	1084	0	0	0	911.28	1986.2	1	0	1	1	1	3	3	1	1	3	2	1	2	1	1	0	1	1	1	1	1	1	0	1
Rab3gap1	Rab3 GTPase-activating protein catalytic subunit	Q80UJ7	Q80UJ7	17739	2712900	2366600	1861500	616670	1703100	1.69908e+06	1.39376e+06	1.21906	0.820301	38360	7127300	6453000	6749300	1064800	6673700	767.2	142550	129060	134990	21296	133470	3	8	5	9	5	11	1	1	1	1	1	1	1	1	1	1	1	1	1	1	1	1	1	1
Rab6b;Rab6a;Rab39a	Ras-related protein Rab-6B;Ras-related protein Rab-6A;Ras-related protein Rab-39A	P61294;P35279;Q8BHD0	P61294;P35279;Q8BHD0	6940.6	0	6486.9	7520.4	8332.7	11673	6713.75	9175.37	0.731715	1.36665	15365	0	13993	17824	19079	24857	1181.9	0	1076.4	1371.1	1467.6	1912.1	3	0	1	2	2	1	2	1	0	1	1	2	1	2	1	0	1	1	2	1	2	1	0	1
Rac1	Ras-related C3 botulinum toxin substrate 1	P63001	P63001	0	0	0	2458.6	0	0	0	2458.6	0	NaN	0	0	0	5981	0	0	0	0	0	747.62	0	0	0	0	0	1	0	0	1	0	0	0	1	0	0	1	0	0	0	1	0	0	1	0	0	0
Rap2a	Ras-related protein Rap-2a	Q80ZJ1	Q80ZJ1	0	0	0	0	0	0	0	0	NaN	NaN	0	0	0	0	0	0	0	0	0	0	0	0	0	0	0	0	0	1	2	0	0	0	0	1	1	1	0	0	0	0	0	1	1	0	0	0
Rap2b;Rap2c	Ras-related protein Rap-2b;Ras-related protein Rap-2c	P61226;Q8BU31	P61226;Q8BU31	0	0	2588.1	0	0	0	2588.1	0	NaN	0	0	0	5730.2	0	0	0	0	0	520.93	0	0	0	0	1	1	1	1	0	2	0	1	1	1	1	0	2	0	1	1	1	1	0	1	0	1	1
Rasal1	RasGAP-activating-like protein 1	Q9Z268	Q9Z268	811.57	0	0	703.15	0	906.37	811.57	804.76	1.00846	0.991609	811.57	983.23	283.51	945.86	1131.4	937.68	19.794	23.981	6.9149	23.07	27.595	22.87	1	1	1	2	2	1	4	1	1	1	2	2	1	4	1	1	1	2	2	1	4	1	1	1
Rbck1	RanBP-type and C3HC4-type zinc finger-containing protein 1	Q9WUB0	Q9WUB0	0	0	0	2430.9	0	0	0	2430.9	0	NaN	0	0	0	5913.5	0	0	0	0	0	164.26	0	0	0	0	0	0	0	0	1	0	0	0	1	0	0	1	0	0	0	1	0	0	1	0	0	0
Reln	Reelin	Q60841	Q60841	1174.7	8953.7	41748	0	37196	0	17292.1	37196	0.464892	2.15104	1174.7	19336	92431	0	87411	0	9.3979	154.69	739.45	0	699.29	0	1	3	4	0	1	0	1	1	1	1	0	1	0	1	1	1	1	0	1	0	1	1	1	1
Rgs7;Rgs6	Regulator of G-protein signaling 7;Regulator of G-protein signaling 6	O54829;Q9Z2H2	O54829;Q9Z2H2	0	0	0	668.29	0	0	0	668.29	0	NaN	0	0	0	2680.8	0	0	0	0	0	127.66	0	0	0	0	1	0	1	0	2	0	0	1	1	1	0	2	0	0	1	1	1	0	2	0	0	1
Rhot1	Mitochondrial Rho GTPase 1	Q8BG51	Q8BG51	0	0	1444.9	2188.6	0	2033.2	1444.9	2110.9	0.684495	1.46093	0	0	826.2	3359.9	0	2449.6	0	0	27.54	112	0	81.655	0	0	1	2	0	2	2	0	0	1	2	0	2	2	0	0	1	2	0	2	2	0	0	1
Rmdn3	Regulator of microtubule dynamics protein 3	Q3UJU9	Q3UJU9	3606.4	9274.2	3260.2	6088.2	4446.8	7762.3	5380.27	6099.1	0.882141	1.13361	3255.9	10685	2121.6	9979.7	4148.1	9126.3	135.66	445.21	88.401	415.82	172.84	380.26	4	6	2	4	4	7	9	4	4	2	4	2	4	9	4	4	2	4	2	4	9	4	4	2
Rock2	Rho-associated protein kinase 2	P70336	P70336	0	272.69	274.48	0	333.78	0	273.585	333.78	0.819657	1.22002	0	312.41	283.09	0	389.13	0	0	3.9051	3.5386	0	4.8642	0	0	1	1	0	1	0	1	0	1	1	0	1	0	1	0	1	1	0	1	0	1	0	1	1
Rogdi	Protein rogdi homolog	Q3TDK6	Q3TDK6	0	0	0	841.66	0	0	0	841.66	0	NaN	0	4050.4	0	2047.4	0	0	0	202.52	0	102.37	0	0	1	1	0	1	0	0	3	1	1	0	1	0	0	3	1	1	0	1	0	0	3	1	1	0
Rph3a	Rabphilin-3A	P47708	P47708	2148.8	2141.8	1380.4	1813.6	1383.7	0	1890.33	1598.65	1.18246	0.845697	1477.4	3684.1	1335.6	2503.8	1188	0	41.038	102.34	37.1	69.55	33	0	1	4	2	3	2	0	4	1	4	2	2	2	0	4	1	4	2	2	2	0	4	1	4	2
Rtcb	tRNA-splicing ligase RtcB homolog	Q99LF4	Q99LF4	0	677.5	539.61	0	0	0	608.555	0	NaN	0	0	1998.2	1801.7	0	0	0	0	83.26	75.071	0	0	0	0	1	1	0	0	0	1	0	1	1	0	0	0	1	0	1	1	0	0	0	1	0	1	1
Rtn4	Reticulon-4	Q99P72	Q99P72	0	0	0	0	0	198.59	0	198.59	0	NaN	0	0	0	0	0	205.45	0	0	0	0	0	4.6693	0	0	0	0	0	1	1	0	0	0	0	0	1	1	0	0	0	0	0	1	1	0	0	0
Ruvbl1	RuvB-like 1	P60122	P60122	0	141.58	103.18	105.33	0	164.61	122.38	134.97	0.90672	1.10288	0	417.59	344.5	422.5	3280.1	636.08	0	18.981	15.659	19.205	149.1	28.913	0	1	2	1	0	1	3	0	1	2	1	1	1	3	0	1	2	1	1	1	3	0	1	2
Ruvbl2	RuvB-like 2	Q9WTM5	Q9WTM5	0	2465.2	2169.4	0	1553.4	1506.3	2317.3	1529.85	1.51472	0.660186	2012.5	8094.3	9615.8	0	3989.9	3938	74.535	299.79	356.14	0	147.77	145.85	1	3	2	0	1	1	5	1	3	2	0	1	1	5	1	3	2	0	1	1	5	1	3	2
Sacs	Sacsin	Q9JLC8	Q9JLC8	4084.7	2588.4	0	0	0	0	3336.55	0	NaN	0	8031.2	5589.7	0	0	0	0	31.495	21.92	0	0	0	0	1	1	0	1	0	0	2	1	1	0	1	0	0	2	1	1	0	1	0	0	2	1	1	0
Samm50	Sorting and assembly machinery component 50 homolog	Q8BGH2	Q8BGH2	0	0	0	0	877.49	0	0	877.49	0	NaN	0	0	3586.8	0	3331.3	0	0	0	119.56	0	111.04	0	0	2	1	0	1	0	4	0	2	1	0	1	0	4	0	2	1	0	1	0	4	0	2	1
Sar1a;Sar1b	GTP-binding protein SAR1a;GTP-binding protein SAR1b	P36536;Q9CQC9	P36536;Q9CQC9	2902.4	2782.8	1695.8	1719.7	1558.5	1766.8	2460.33	1681.67	1.46303	0.683512	650.34	8853.8	5531.6	476.75	6340.3	5689.3	65.034	885.38	553.16	47.675	634.03	568.93	1	1	1	2	2	1	2	1	1	1	2	2	1	2	1	1	1	2	2	1	2	1	1	1
Sat2	Diamine acetyltransferase 2	Q6P8J2	Q6P8J2	0	6542.6	7252.6	5765.1	0	0	6897.6	5765.1	1.19644	0.835812	0	18137	15047	10620	0	0	0	2015.2	1671.8	1180	0	0	0	3	1	3	1	0	4	0	3	1	3	1	0	4	0	3	1	3	1	0	4	0	3	1
Sbf1	Myotubularin-related protein 5	Q6ZPE2	Q6ZPE2	0	977.64	865.84	1103.1	0	2661.9	921.74	1882.5	0.489636	2.04233	0	1150	1124.5	1719.2	0	2313.6	0	13.218	12.926	19.761	0	26.593	0	0	0	1	0	1	3	0	1	2	2	0	1	3	0	1	2	2	0	1	3	0	1	2
Sdha	Succinate dehydrogenase [ubiquinone] flavoprotein subunit, mitochondrial	Q8K2B3	Q8K2B3	7011	0	5803.8	6884.1	6323.3	5894.4	6407.4	6367.27	1.0063	0.993736	9451.7	1655.4	3424.1	10385	5404.7	7023	286.42	50.163	103.76	314.71	163.78	212.82	4	5	5	6	5	5	7	4	4	5	5	5	5	7	4	4	5	5	5	5	7	4	4	5
Sdhb	Succinate dehydrogenase [ubiquinone] iron-sulfur subunit, mitochondrial	Q9CQA3	Q9CQA3	0	1356.4	0	0	0	1564.1	1356.4	1564.1	0.867208	1.15313	0	2929.1	0	0	0	3418.5	0	154.16	0	0	0	179.92	0	1	0	1	0	1	1	0	1	0	1	0	1	1	0	1	0	1	0	1	1	0	1	0
Sdk1	Protein sidekick-1	Q3UH53	Q3UH53	386250	579680	559690	472860	0	446840	508540	459850	1.10588	0.904255	744430	1210300	1198000	1353200	0	944170	7836.1	12740	12611	14244	0	9938.7	4	3	5	13	0	9	1	1	1	1	1	0	1	1	1	1	1	1	0	1	1	1	1	1
Sfpq	Splicing factor, proline- and glutamine-rich	Q8VIJ6;Q99K48	Q8VIJ6	0	0	0	0	3343.1	2678	0	3010.55	0	NaN	0	0	0	7338.2	4818.9	1952.9	0	0	0	244.61	160.63	65.095	0	0	0	4	4	2	7	0	0	0	4	4	2	7	0	0	0	4	4	2	7	0	0	0
Sfxn3	Sideroflexin-3	Q91V61	Q91V61	0	0	2085.1	2516.1	2700.6	2785	2085.1	2667.23	0.781746	1.27919	0	5721.8	4458	6465.5	3236.1	8826	0	301.14	234.63	340.29	170.32	464.53	0	1	2	2	1	4	5	0	1	1	2	1	3	5	0	1	1	2	1	3	5	0	1	1
Sfxn5	Sideroflexin-5	Q925N0	Q925N0	0	173.89	0	274.48	200.72	0	173.89	237.6	0.73186	1.36638	0	375.52	0	667.72	471.7	0	0	31.294	0	55.643	39.308	0	0	2	0	1	1	0	2	0	2	0	1	1	0	2	0	2	0	1	1	0	2	0	2	0
Sgip1	SH3-containing GRB2-like protein 3-interacting protein 1	Q8VD37	Q8VD37	0	0	0	0	0	715.68	0	715.68	0	NaN	0	0	0	0	0	740.41	0	0	0	0	0	17.629	0	1	0	1	0	1	1	0	1	0	1	0	1	1	0	1	0	1	0	1	1	0	1	0
Sh3d21	SH3 domain-containing protein 21	Q7TSG5	Q7TSG5	259980	360700	339890	244560	319010	354210	320190	305927	1.04662	0.955454	216520	694670	579900	737520	541930	744390	7466.1	23954	19997	25432	18687	25668	1	8	9	4	8	6	1	1	1	1	1	1	1	1	1	1	1	1	1	1	1	1	1	1
Sh3gl2	Endophilin-A1	Q62420	Q62420	1482.9	0	0	0	0	0	1482.9	0	NaN	0	2915.6	0	0	0	0	0	182.23	0	0	0	0	0	1	0	0	0	0	0	1	1	0	0	0	0	0	1	1	0	0	0	0	0	1	1	0	0
Shisa6	Protein shisa-6 homolog	Q3UH99	Q3UH99	0	0	0	2666.4	3579.6	2136.3	0	2794.1	0	NaN	0	0	0	5270.3	4526	602.33	0	0	0	202.7	174.08	23.166	1	0	0	2	2	1	4	1	0	0	3	3	1	4	1	0	0	3	3	1	4	1	0	0
Shisa7	Protein shisa-7	Q8C3Q5	Q8C3Q5	865.12	872.89	1750.2	319820	305190	346730	1162.74	323913	0.00358965	278.578	1351.1	1497.3	3985.8	460330	434700	452450	50.04	55.454	147.62	17049	16100	16757	1	1	2	90	102	93	20	1	1	2	17	18	16	20	1	1	2	17	18	16	20	1	1	2
Slc12a5	Solute carrier family 12 member 5	Q91V14;Q6P6P5;Q9JIS8;Q924N4	Q91V14	4954.2	7909.5	8169	19496	16481	20601	7010.9	18859.3	0.371747	2.69	2832.5	6620.7	9978.9	20828	20311	27331	65.872	153.97	232.07	484.38	472.36	635.61	4	8	9	11	12	19	14	3	6	8	10	8	11	14	3	6	8	10	8	11	14	3	6	8
Slc1a2	Excitatory amino acid transporter 2	P43006	P43006	29207	28425	36557	24878	46603	36892	31396.3	36124.3	0.869119	1.15059	20525	34477	36915	34609	56155	44102	892.38	1499	1605	1504.7	2441.5	1917.5	5	11	8	14	12	8	10	4	4	4	4	6	6	10	4	4	4	4	6	6	10	4	4	4
Slc1a3	Excitatory amino acid transporter 1	P56564;O35544	P56564	16632	15695	33459	13876	28702	22914	21928.7	21830.7	1.00449	0.995531	20206	38120	92244	20754	127200	82107	1262.9	2382.5	5765.3	1297.1	7949.8	5131.7	3	3	10	9	16	9	5	2	3	4	4	5	5	5	2	3	4	4	5	5	5	2	3	4
Slc25a11	Mitochondrial 2-oxoglutarate/malate carrier protein	Q9CR62	Q9CR62	6656.5	5465.5	5116.7	7139.1	7636.5	9859.3	5746.23	8211.63	0.699767	1.42905	8669.7	10398	13640	21054	19669	20685	509.98	611.62	802.36	1238.5	1157	1216.7	3	2	3	5	4	5	7	2	2	3	5	3	3	7	2	2	3	5	3	3	7	2	2	3
Slc25a12	Calcium-binding mitochondrial carrier protein Aralar1	Q8BH59	Q8BH59	68982	65092	61605	69820	66573	72088	65226.3	69493.7	0.938594	1.06542	44089	85152	67000	105260	92913	65007	1224.7	2365.3	1861.1	2923.9	2580.9	1805.7	14	27	27	30	31	20	24	9	17	17	17	22	16	24	9	17	17	17	22	16	21	7	15	15
Slc25a13	Calcium-binding mitochondrial carrier protein Aralar2	Q9QXX4	Q9QXX4	0	2232	0	1317.2	0	0	2232	1317.2	1.6945	0.590143	0	2557.1	0	1771.9	0	0	0	71.031	0	49.22	0	0	0	1	0	1	2	1	4	2	3	2	4	4	4	1	0	1	0	1	1	1	1	0	1	0
Slc25a22	Mitochondrial glutamate carrier 1	Q9D6M3;Q9DB41	Q9D6M3	13579	8220.3	6960.6	13421	12425	14986	9586.63	13610.7	0.704347	1.41975	27042	16142	16602	16831	54312	23678	1590.7	949.54	976.61	990.06	3194.8	1392.9	4	5	3	4	6	3	7	3	4	3	4	6	3	7	3	4	3	4	6	3	7	3	4	3
Slc25a3	Phosphate carrier protein, mitochondrial	Q8VEM8	Q8VEM8	23199	19634	21295	27151	28509	20529	21376	25396.3	0.841696	1.18808	34033	51053	42823	56467	87671	39166	1791.2	2687	2253.8	2971.9	4614.3	2061.4	4	7	6	10	12	7	8	4	5	4	5	6	6	8	4	5	4	5	6	6	8	4	5	4
Slc25a4	ADP/ATP translocase 1	P48962;Q3V132	P48962	83034	72108	66857	79951	90895	94686	73999.7	88510.7	0.836054	1.1961	146250	148340	175090	161610	222000	218620	6964.2	7063.8	8337.4	7695.6	10571	10411	13	19	16	18	20	20	12	9	11	12	9	10	10	12	9	11	12	9	10	10	6	4	5	6
Slc25a5	ADP/ATP translocase 2;ADP/ATP translocase 2, N-terminally processed	P51881	P51881	16600	15391	13324	17902	17633	22195	15105	19243.3	0.784947	1.27397	20947	52693	25135	45187	36518	47122	1047.4	2634.6	1256.8	2259.3	1825.9	2356.1	5	7	4	7	8	5	12	9	11	9	9	10	9	6	4	5	3	4	4	4	6	4	5	3
Slc3a2	4F2 cell-surface antigen heavy chain	P10852	P10852	0	0	0	665.42	0	0	0	665.42	0	NaN	0	0	0	895.12	0	0	0	0	0	31.968	0	0	0	1	0	1	0	0	2	0	1	0	1	0	0	2	0	1	0	1	0	0	2	0	1	0
Slc7a14	Probable cationic amino acid transporter	Q8BXR1	Q8BXR1	0	0	0	0	195.81	0	0	195.81	0	NaN	0	0	0	0	228.28	0	0	0	0	0	12.015	0	0	0	0	0	1	1	2	0	0	0	0	1	1	2	0	0	0	0	1	1	2	0	0	0
Slc8a1	Sodium/calcium exchanger 1	P70414	P70414	0	1322.6	0	1040.9	1939.9	0	1322.6	1490.4	0.887413	1.12687	0	1707	0	1952.4	1588	0	0	48.772	0	55.784	45.37	0	0	2	0	3	2	0	3	0	2	0	3	2	0	3	0	2	0	3	2	0	3	0	2	0
Slc8a2		Q8K596	Q8K596	0	918.64	0	1226.6	1256.9	901.75	918.64	1128.42	0.814096	1.22836	0	458.79	0	2478.6	1944.4	406.69	0	13.903	0	75.108	58.922	12.324	0	2	0	2	3	2	4	0	2	0	2	2	2	4	0	2	0	2	2	2	4	0	2	0
Snap25	Synaptosomal-associated protein 25	P60879	P60879	3040.4	4320.5	3306.9	6910.5	6208.3	4947.6	3555.93	6022.13	0.590477	1.69355	3512.8	2062.4	2474	20996	16792	19886	270.22	158.64	190.31	1615.1	1291.7	1529.7	5	3	2	7	5	3	8	6	3	2	6	4	3	8	6	3	2	6	4	3	8	6	3	2
Snap91	Clathrin coat assembly protein AP180	Q61548;Q7M6Y3	Q61548	4337.7	0	0	0	2244.5	4622.4	4337.7	3433.45	1.26336	0.791537	5780	268.69	0	0	2854.9	3078.7	240.83	11.195	0	0	118.95	128.28	2	2	1	1	2	2	5	2	2	1	1	2	2	5	2	2	1	1	2	2	5	2	2	1
Snca	Alpha-synuclein	O55042	O55042	110560	128640	91528	95351	95472	92906	110243	94576.3	1.16565	0.857892	196410	326680	153270	243450	204670	225690	32736	54447	25544	40576	34111	37615	15	16	10	19	6	8	6	4	5	5	5	3	3	6	4	5	5	5	3	3	4	3	3	3
Sncb	Beta-synuclein	Q91ZZ3	Q91ZZ3	251500	168860	134880	170770	151340	74145	185080	132085	1.40122	0.713664	293510	400260	386680	340190	387650	279170	48919	66710	64447	56698	64608	46528	11	19	12	21	17	12	5	4	5	5	4	3	4	3	3	3	3	3	2	3	3	3	3	3
Soga3	Protein SOGA3	Q6NZL0	Q6NZL0	0	702.41	0	0	1698.1	0	702.41	1698.1	0.413645	2.41753	0	186.05	664.94	0	2609.3	0	0	3.2078	11.465	0	44.988	0	0	1	1	0	4	0	5	0	1	1	0	4	0	5	0	1	1	0	4	0	5	0	1	1
Sptan1	Spectrin alpha chain, non-erythrocytic 1	P16546	P16546	2107.6	0	1691.1	1695.6	1171.7	0	1899.35	1433.65	1.32484	0.754811	1835.6	794.81	1051.4	4346.1	676.37	0	12.836	5.5581	7.3523	30.392	4.7299	0	3	2	3	3	1	2	10	3	2	3	3	1	2	10	3	2	3	3	1	2	10	3	2	3
Sptbn1	Spectrin beta chain, non-erythrocytic 1	Q62261	Q62261	5395.8	1938	2301.7	1378.6	3943.2	1481.7	3211.83	2267.83	1.41626	0.706087	6664.2	1843.1	1913.8	1417.4	4861.8	1124.2	46.931	12.98	13.477	9.9815	34.238	7.9171	6	4	3	5	5	3	14	6	4	3	5	5	3	14	6	4	3	5	5	3	14	6	4	3
Srcin1	SRC kinase signaling inhibitor 1	Q9QWI6	Q9QWI6	0	0	0	1214.2	0	0	0	1214.2	0	NaN	0	0	0	1633.3	0	0	0	0	0	22.072	0	0	0	0	0	2	0	2	3	0	0	0	2	0	2	3	0	0	0	2	0	2	3	0	0	0
Stim1	Stromal interaction molecule 1	P70302	P70302	2531.9	3303.8	3002.5	2160.6	2684.7	5634.9	2946.07	3493.4	0.843324	1.18578	1177.6	3117.8	898.31	2147.2	5636.6	8397.9	39.252	103.93	29.944	71.573	187.89	279.93	2	3	4	2	3	6	7	2	2	3	1	3	5	7	2	2	3	1	3	5	7	2	2	3
Stim2	Stromal interaction molecule 2	P83093	P83093	6990.5	14063	13451	10719	8424.2	13750	11501.5	10964.4	1.04899	0.953302	5198.8	16589	19585	10104	4821.8	17672	140.51	448.34	529.33	273.07	130.32	477.62	6	14	19	12	11	15	20	5	12	12	8	8	12	20	5	12	12	8	8	12	20	5	12	12
Stoml2	Stomatin-like protein 2, mitochondrial	Q99JB2	Q99JB2	15368	20267	21768	16195	16271	8139.9	19134.3	13535.3	1.41366	0.707383	44824	42856	49055	26107	35932	15710	2490.2	2380.9	2725.3	1450.4	1996.2	872.79	9	9	8	7	6	3	11	8	8	6	5	5	3	11	8	8	6	5	5	3	11	8	8	6
Stx1a	Syntaxin-1A	O35526	O35526	0	0	186.98	0	184.55	0	186.98	184.55	1.01317	0.987004	0	0	413.98	0	433.7	2404.4	0	0	31.844	0	33.361	184.95	0	0	1	1	1	1	4	1	1	1	1	1	1	3	0	0	1	1	1	1	3	0	0	1
Stx1b	Syntaxin-1B	P61264;Q00262	P61264	7139.6	9692.4	8478.5	10288	11908	12534	8436.83	11576.7	0.728779	1.37216	10780	24741	16128	23205	22634	36380	673.75	1546.3	1008	1450.3	1414.6	2273.8	2	11	7	7	9	8	12	3	9	6	7	6	8	12	3	9	6	7	6	8	11	2	8	6
Stxbp1	Syntaxin-binding protein 1	O08599	O08599	32521	31384	27600	32844	26486	21554	30501.7	26961.3	1.13131	0.88393	34693	38528	21491	47693	26385	26010	1119.1	1242.8	693.26	1538.5	851.14	839.04	17	20	14	15	11	12	17	13	13	12	11	10	11	17	13	13	12	11	10	11	17	13	13	12
Stxbp5	Syntaxin-binding protein 5	Q8K400	Q8K400	0	0	0	0	0	2706.6	0	2706.6	0	NaN	0	0	0	0	780.03	2800.2	0	0	0	0	16.596	59.578	0	0	0	0	1	2	3	0	0	0	0	1	2	3	0	0	0	0	1	2	3	0	0	0
Stxbp5l	Syntaxin-binding protein 5-like	Q5DQR4	Q5DQR4	0	287.78	288.44	0	0	346.22	288.11	346.22	0.832159	1.20169	0	329.7	297.48	0	0	358.18	0	6.8687	6.1975	0	0	7.4621	1	1	1	1	1	1	2	1	1	1	1	1	1	2	1	1	1	1	1	1	2	1	1	1
Stxbp6	Syntaxin-binding protein 6	Q8R3T5	Q8R3T5	0	0	90.424	0	106.77	0	90.424	106.77	0.846905	1.18077	0	0	200.2	0	250.9	0	0	0	15.4	0	19.3	0	0	0	1	1	1	0	1	0	0	1	1	1	0	1	0	0	1	1	1	0	1	0	0	1
Sucla2	Succinyl-CoA ligase [ADP-forming] subunit beta, mitochondrial	Q9Z2I9	Q9Z2I9	1435.6	1988.1	1727.9	2839.9	2446.5	2244.8	1717.2	2510.4	0.684034	1.46191	3877.5	1858.9	5033.9	5921.6	7562.2	4205.4	138.48	66.389	179.78	211.49	270.08	150.19	2	1	2	2	2	1	2	2	1	2	1	2	1	2	2	1	2	1	2	1	2	2	1	2
Suclg1	Succinyl-CoA ligase [ADP/GDP-forming] subunit alpha, mitochondrial	Q9WUM5	Q9WUM5	0	0	1977.7	2715.4	0	2181.1	1977.7	2448.25	0.807801	1.23793	0	0	4378.7	6605.7	0	4767	0	0	336.82	508.13	0	366.69	0	1	0	1	0	1	1	0	1	1	1	0	1	1	0	1	1	1	0	1	1	0	1	1
Sv2a	Synaptic vesicle glycoprotein 2A	Q9JIS5	Q9JIS5	4053.3	5298.9	3931.2	5370.6	5561.2	3766.3	4427.8	4899.37	0.903749	1.1065	4175.4	4678.2	3062.9	8367.5	5531.7	5987.7	160.59	179.93	117.8	321.83	212.76	230.3	6	7	6	11	8	10	6	4	4	3	5	5	6	6	4	4	3	5	5	6	6	4	4	3
Syn1	Synapsin-1	O88935;Q8JZP2	O88935	34892	40968	37091	36694	39485	32255	37650.3	36144.7	1.04166	0.960009	32713	56385	32485	45928	60518	22662	817.82	1409.6	812.13	1148.2	1512.9	566.54	26	22	19	38	28	21	21	11	13	11	16	15	10	21	11	13	11	16	15	10	18	10	12	10
Syn2	Synapsin-2	Q64332	Q64332	10714	7780.6	9728.1	9909.3	10923	11022	9407.57	10618.1	0.885993	1.12868	22912	10176	9073.3	37481	23590	29741	818.29	363.44	324.05	1338.6	842.51	1062.2	6	4	5	6	8	5	11	4	5	6	7	4	6	8	3	4	5	5	3	4	8	3	4	5
Syncrip	Heterogeneous nuclear ribonucleoprotein Q	Q7TMK9;Q8VHM5	Q7TMK9	1614.4	0	0	1031.5	1466	0	1614.4	1248.75	1.29281	0.773507	897.22	0	1997.5	1741.5	2238.4	0	28.038	0	62.423	54.423	69.95	0	1	1	1	2	2	1	5	1	1	1	2	2	1	5	1	1	1	2	2	1	5	1	1	1
Syngap1	Ras/Rap GTPase-activating protein SynGAP	F6SEU4	F6SEU4	793.42	1955.7	2253.7	715.95	1114.9	708.77	1667.61	846.54	1.96991	0.507638	261.71	4611.5	3030.3	3218.5	2480.1	663.59	4.0892	72.055	47.348	50.289	38.752	10.369	3	4	1	3	2	1	6	3	3	2	4	2	2	6	3	3	2	4	2	2	6	3	3	2
Syngr1	Synaptogyrin-1	O55100	O55100	2001	2003.4	2144.3	4140.5	2712.8	0	2049.57	3426.65	0.598125	1.67189	8723	6849.1	6348.7	3713	2350.1	0	1744.6	1369.8	1269.7	742.6	470.02	0	2	2	2	2	2	0	2	2	2	2	1	1	0	2	2	2	2	1	1	0	2	2	2	2
Syngr3	Synaptogyrin-3	Q8R191	Q8R191	3237.5	4571	3333.6	4667.3	4039.1	0	3714.03	4353.2	0.853173	1.1721	6902.7	12594	1910.3	14398	8752.5	5025.8	690.27	1259.4	191.03	1439.8	875.25	502.58	3	9	4	11	3	3	4	2	4	2	3	2	2	4	2	4	2	3	2	2	4	2	4	2
Synj1	Synaptojanin-1	Q8CHC4	Q8CHC4	7609.6	5855	4841.6	7282.9	10894	4468.2	6102.07	7548.37	0.808396	1.23702	5749	8166.9	4274.1	8003.5	14207	5993.3	66.849	94.964	49.699	93.064	165.2	69.689	3	4	4	4	8	5	14	3	5	5	5	9	6	14	3	5	5	5	9	6	14	3	5	5
Syp	Synaptophysin	Q62277	Q62277	0	1250.7	0	0	0	0	1250.7	0	NaN	0	0	2701	0	0	0	0	0	225.08	0	0	0	0	0	1	0	0	0	0	1	0	1	0	0	0	0	1	0	1	0	0	0	0	1	0	1	0
Syt1	Synaptotagmin-1	P46096;Q9R0N5;P46097	P46096	36881	40281	34297	36415	37972	43124	37153	39170.3	0.948498	1.0543	42786	51854	29616	38954	53590	42540	2037.4	2469.2	1410.3	1854.9	2551.9	2025.7	16	15	15	15	17	16	15	10	8	8	10	11	10	15	10	8	8	10	11	10	15	10	8	8
Tbc1d10b	TBC1 domain family member 10B	Q8BHL3	Q8BHL3	0	0	0	0	0	0	0	0	NaN	NaN	0	0	0	0	0	0	0	0	0	0	0	0	0	0	0	0	1	0	1	0	0	0	0	1	0	1	0	0	0	0	1	0	1	0	0	0
Tcp1	T-complex protein 1 subunit alpha	P11983	P11983	0	0	0	1368.3	0	0	0	1368.3	0	NaN	1195.3	0	381.85	1840.6	0	0	38.558	0	12.318	59.374	0	0	1	1	1	1	1	0	4	1	1	1	1	1	0	4	1	1	1	1	1	0	4	1	1	1
Tfg		Q9Z1A1	Q9Z1A1	6854.8	8596.1	5671.5	3355.2	3413.2	3155.8	7040.8	3308.07	2.12837	0.469842	20043	25869	5858.5	9222.9	9608.6	10642	1431.7	1847.8	418.47	658.78	686.33	760.13	4	4	4	1	1	2	8	4	3	4	1	2	2	8	4	3	4	1	2	2	8	4	3	4
Thy1	Thy-1 membrane glycoprotein	P01831	P01831	0	0	0	0	753.66	0	0	753.66	0	NaN	0	0	0	0	1771.1	0	0	0	0	0	253.02	0	0	0	0	0	1	0	1	0	0	0	0	1	0	1	0	0	0	0	1	0	1	0	0	0
Tmem263	Transmembrane protein 263	Q9DAM7	Q9DAM7	26009	26125	23892	21754	21991	27570	25342	23771.7	1.06606	0.938034	46647	61086	52129	57108	57440	52164	7774.5	10181	8688.2	9518.1	9573.3	8694	7	7	7	7	8	8	5	4	4	5	4	5	4	5	4	4	5	4	5	4	5	4	4	5
Tmem30a	Cell cycle control protein 50A	Q8VEK0	Q8VEK0	0	0	0	72.899	0	115.06	0	93.9795	0	NaN	0	0	0	292.43	0	444.62	0	0	0	18.277	0	27.789	0	1	0	1	0	2	1	0	1	0	1	0	1	1	0	1	0	1	0	1	1	0	1	0
Tnr	Tenascin-R	Q8BYI9	Q8BYI9	907.77	0	0	0	829.43	0	907.77	829.43	1.09445	0.913701	907.77	0	0	0	966.99	0	15.386	0	0	0	16.39	0	1	1	0	0	1	1	2	1	1	0	0	1	1	2	1	1	0	0	1	1	2	1	1	0
Tomm70a	Mitochondrial import receptor subunit TOM70	Q9CZW5	Q9CZW5	3687.8	0	2567.6	3071.7	0	4247.7	3127.7	3659.7	0.854633	1.17009	5667.1	2783	3091.9	2053.6	0	3500.1	182.81	89.774	99.738	66.244	0	112.91	3	5	2	2	1	2	6	3	5	2	2	1	2	6	3	5	2	2	1	2	6	3	5	2
Tpi1	Triosephosphate isomerase	P17751	P17751	0	1431.6	0	0	0	0	1431.6	0	NaN	0	0	3091.7	0	0	0	0	0	162.72	0	0	0	0	0	1	0	0	0	1	2	0	2	0	0	0	1	2	0	2	0	0	0	1	2	0	2	0
Tppp	Tubulin polymerization-promoting protein	Q7TQD2	Q7TQD2	0	0	0	1438.6	1378.2	0	0	1408.4	0	NaN	0	0	0	3499.6	3238.7	9508.6	0	0	0	318.15	294.43	864.42	0	0	1	1	1	2	2	0	0	1	1	1	1	2	0	0	1	1	1	1	2	0	0	1
Tprg1l	Tumor protein p63-regulated gene 1-like protein	Q9DBS2	Q9DBS2	2194.7	0	0	0	0	0	2194.7	0	NaN	0	4315.2	0	0	0	0	0	308.23	0	0	0	0	0	1	0	0	0	0	0	1	1	0	0	0	0	0	1	1	0	0	0	0	0	1	1	0	0
Trap1	Heat shock protein 75 kDa, mitochondrial	Q9CQN1	Q9CQN1	0	0	0	310.47	407.35	0	0	358.91	0	NaN	0	0	0	417.63	474.91	0	0	0	0	10.186	11.583	0	1	0	0	1	1	1	2	1	0	0	1	1	1	2	1	0	0	1	1	1	2	1	0	0
Trappc10	Trafficking protein particle complex subunit 10	Q3TLI0	Q3TLI0	0	0	2806.9	0	0	1421	2806.9	1421	1.9753	0.506252	0	0	2894.9	0	0	1470.1	0	0	51.695	0	0	26.253	0	0	1	0	0	1	1	0	0	1	0	0	1	1	0	0	1	0	0	1	1	0	0	1
Trappc3	Trafficking protein particle complex subunit 3	O55013	O55013	0	0	814.74	0	0	0	814.74	0	NaN	0	0	0	1803.9	0	0	0	0	0	200.43	0	0	0	1	0	2	1	0	1	2	1	0	2	1	0	1	2	1	0	2	1	0	1	2	1	0	2
Trappc9	Trafficking protein particle complex subunit 9	Q3U0M1	Q3U0M1	0	0	1023.8	0	1233.1	962.4	1023.8	1097.75	0.932635	1.07223	0	0	1508.8	0	1542.1	448.63	0	0	30.176	0	30.842	8.9726	0	1	2	0	2	1	4	0	1	2	0	3	1	4	0	1	2	0	3	1	4	0	1	2
Trim21	E3 ubiquitin-protein ligase TRIM21	Q62191	Q62191	2988.9	1948.3	4134.5	0	0	1686.2	3023.9	1686.2	1.79332	0.557624	10342	9097.7	7718	4330.7	7884.3	5939.4	449.67	395.55	335.57	188.29	342.8	258.24	1	4	4	1	2	2	5	1	4	4	1	2	3	5	1	4	4	1	2	3	5	1	4	4
Try10		Q792Z1	Q792Z1	0	7403.1	0	0	7357.2	4980.3	7403.1	6168.75	1.2001	0.833266	0	15987	0	5315.3	17290	10885	0	1776.3	0	590.59	1921.1	1209.4	0	3	0	1	2	1	2	0	2	0	1	1	1	2	0	2	0	1	1	1	2	0	2	0
Ttc7b		E9Q6P5	E9Q6P5	0	0	508.86	0	0	0	508.86	0	NaN	0	0	0	524.81	0	807.66	0	0	0	11.928	0	18.356	0	0	0	1	0	1	0	2	0	0	1	0	1	0	2	0	0	1	0	1	0	2	0	0	1
Tuba1a;Tuba3a	Tubulin alpha-1A chain;Tubulin alpha-3 chain	P68369;P05214	P68369;P05214	11214	7145	10976	13768	20497	15952	9778.33	16739	0.584165	1.71185	36492	25636	38654	15705	86394	70717	1737.7	1220.8	1840.6	747.87	4114	3367.5	3	4	3	1	3	3	15	12	10	11	11	13	13	1	1	1	1	1	1	1	1	1	1	1
Tuba1b;Tuba1c;Tuba8	Tubulin alpha-1B chain;Tubulin alpha-1C chain;Tubulin alpha-8 chain	P05213;P68373;Q9JJZ2;Q3UX10	P05213;P68373;Q9JJZ2	183110	131130	156910	205580	200980	229720	157050	212093	0.740476	1.35048	460350	348200	439300	702480	796480	836180	21921	16581	20919	33451	37928	39818	40	39	40	57	58	60	15	12	10	11	11	13	13	15	12	10	11	11	13	13	0	0	0	0
Tuba4a	Tubulin alpha-4A chain	P68368	P68368	12593	12161	11013	12881	12833	14861	11922.3	13525	0.881503	1.13443	42572	29314	21483	24772	59691	80448	2027.2	1395.9	1023	1179.6	2842.5	3830.9	6	3	2	4	8	10	13	11	9	9	10	12	11	3	3	3	2	3	3	3	3	3	3	2
Tubb2a	Tubulin beta-2A chain	Q7TMM9	Q7TMM9	53061	42517	43101	86651	75854	71473	46226.3	77992.7	0.592701	1.68719	119400	113200	170840	317240	305490	259650	5969.9	5660.1	8541.8	15862	15275	12982	11	14	9	13	19	15	20	13	13	14	18	18	17	6	5	4	5	6	5	5	1	1	1	1
Tubb2b	Tubulin beta-2B chain	Q9CWF2	Q9CWF2	1764.5	0	0	0	1954.5	0	1764.5	1954.5	0.902788	1.10768	4771.3	0	0	0	7420.1	0	238.56	0	0	0	371	0	1	0	0	1	0	0	20	13	12	13	18	18	16	1	1	0	0	1	1	0	1	1	0	0
Tubb3	Tubulin beta-3 chain	Q9ERD7	Q9ERD7	4995.1	5547.6	4839.8	5934.6	7330.7	8017.6	5127.5	7094.3	0.722763	1.38358	10021	12773	18080	26479	18624	45238	501.04	638.64	904	1324	931.22	2261.9	2	3	5	6	3	8	18	7	8	12	14	11	16	8	2	3	5	5	3	7	6	1	1	3
Tubb4a	Tubulin beta-4A chain	Q9D6F9	Q9D6F9	2527.5	2534.9	3393	4433.5	3456	7617.8	2818.47	5169.1	0.545253	1.83401	3778.7	8507.6	8393.6	17236	18565	30836	188.93	425.38	419.68	861.82	928.24	1541.8	1	1	1	3	2	5	20	9	8	9	13	14	15	6	1	1	1	2	3	4	5	1	1	1
Tubb4b	Tubulin beta-4B chain	P68372;CON__ENSEMBL:ENSBTAP00000025008;A2AQ07	P68372	118260	92706	112860	148250	165070	173800	107942	162373	0.664777	1.50426	303750	227730	304870	641700	717250	729210	15187	11387	15244	32085	35863	36461	42	33	41	66	71	54	21	14	13	14	18	18	18	21	14	13	14	18	18	18	1	1	1	1
Tubb5	Tubulin beta-5 chain	P99024	P99024	7283.6	6881.2	6865.7	10815	11882	9945.3	7010.17	10880.8	0.644271	1.55214	17343	37072	11714	33115	49577	38132	867.14	1853.6	585.69	1655.8	2478.9	1906.6	2	3	4	7	7	4	20	10	12	13	16	17	15	5	2	3	2	3	3	2	5	2	3	2
Tufm	Elongation factor Tu, mitochondrial	Q8BFR5	Q8BFR5	7800.2	6642.3	15601	9252	13498	11360	10014.5	11370	0.880783	1.13535	9907.8	9604.7	25829	28712	36180	33144	330.26	320.16	860.97	957.08	1206	1104.8	3	2	7	7	9	5	11	3	2	4	6	5	7	11	3	2	4	6	5	7	11	3	2	4
Txn	Thioredoxin	P10639	P10639	0	0	0	0	0	1942.4	0	1942.4	0	NaN	0	0	0	0	0	4245.3	0	0	0	0	0	606.47	0	0	0	0	0	1	1	0	0	0	0	0	1	1	0	0	0	0	0	1	1	0	0	0
Uba1	Ubiquitin-like modifier-activating enzyme 1	Q02053	Q02053	0	0	0	0	2140.7	0	0	2140.7	0	NaN	0	0	178.28	1321.4	2495.8	0	0	0	3.3015	24.47	46.218	0	0	2	2	1	2	0	4	0	2	2	1	2	0	4	0	2	2	1	2	0	4	0	2	2
Ubash3b	Ubiquitin-associated and SH3 domain-containing protein B	Q8BGG7	Q8BGG7	784.55	809.71	0	0	950.95	422.41	797.13	686.68	1.16085	0.86144	784.55	927.64	0	0	1108.7	437.01	25.308	29.924	0	0	35.763	14.097	1	2	0	1	3	2	3	1	2	0	1	2	2	3	1	2	0	1	2	2	3	1	2	0
Ulk4	Serine/threonine-protein kinase ULK4	Q3V129	Q3V129	0	3368.1	0	0	0	0	3368.1	0	NaN	0	0	7273.5	0	0	0	0	0	117.31	0	0	0	0	1	1	0	0	0	0	1	1	1	0	0	0	0	1	1	1	0	0	0	0	1	1	1	0
Uqcrc1	Cytochrome b-c1 complex subunit 1, mitochondrial	Q9CZ13	Q9CZ13	0	0	0	0	0	733.97	0	733.97	0	NaN	0	0	0	0	0	2836.2	0	0	0	0	0	135.06	0	0	0	0	0	1	1	0	0	0	0	0	1	1	0	0	0	0	0	1	1	0	0	0
Uqcrc2	Cytochrome b-c1 complex subunit 2, mitochondrial	Q9DB77	Q9DB77	729.99	0	0	0	757.26	0	729.99	757.26	0.963989	1.03736	1435.3	1548.4	0	2640.3	1779.6	3567.7	75.542	81.493	0	138.96	93.662	187.77	1	2	0	2	3	1	4	1	2	0	2	3	1	4	1	2	0	2	3	1	4	1	2	0
Vamp3;Vamp2	Vesicle-associated membrane protein 3;Vesicle-associated membrane protein 2	P63024;P63044	P63024;P63044	0	3149.5	0	0	0	2900.5	3149.5	2900.5	1.08585	0.92094	0	6852.3	0	0	0	6287.7	0	1370.5	0	0	0	1257.5	0	2	0	0	1	2	1	0	1	0	0	1	1	1	0	1	0	0	1	1	1	0	1	0
Vcp	Transitional endoplasmic reticulum ATPase	Q01853	Q01853	0	0	0	0	0	0	0	0	NaN	NaN	0	0	0	0	0	0	0	0	0	0	0	0	0	1	0	1	0	0	2	0	1	0	1	0	0	2	0	1	0	1	0	0	2	0	1	0
Vdac1	Voltage-dependent anion-selective channel protein 1	Q60932	Q60932	8796.4	22045	17385	8299.7	10583	13606	16075.5	10829.6	1.48441	0.67367	11938	49188	36297	29203	30850	29641	702.25	2893.4	2135.1	1717.8	1814.7	1743.6	7	7	6	5	6	5	7	5	5	4	4	5	4	7	5	5	4	4	5	4	7	5	5	4
Vdac2	Voltage-dependent anion-selective channel protein 2	Q60930	Q60930	12180	11013	7516.2	10706	7203.5	7915.2	10236.4	8608.23	1.18914	0.840943	20881	30352	15339	31410	9913.9	17049	1305.1	1897	958.68	1963.1	619.62	1065.6	2	3	2	6	2	3	5	2	3	2	5	2	3	5	2	3	2	5	2	3	5	2	3	2
Vdac3	Voltage-dependent anion-selective channel protein 3	Q60931	Q60931	0	0	0	0	2754.1	0	0	2754.1	0	NaN	5915.1	6514.9	0	5280.9	6472.2	0	422.51	465.35	0	377.21	462.3	0	1	0	0	1	1	0	3	2	1	0	2	1	0	3	2	1	0	2	1	0	3	2	1	0
Vps35	Vacuolar protein sorting-associated protein 35	Q9EQH3	Q9EQH3	0	0	0	656.22	0	0	0	656.22	0	NaN	0	0	0	882.73	249.94	1663.4	0	0	0	20.529	5.8125	38.683	0	0	0	0	2	1	3	0	0	0	1	2	1	3	0	0	0	1	2	1	3	0	0	0
Vsnl1	Visinin-like protein 1	P62761	P62761	0	0	0	252.78	258.72	0	0	255.75	0	NaN	0	0	0	614.93	607.99	0	0	0	0	47.302	46.769	0	0	0	0	1	1	1	2	0	0	0	1	1	1	2	0	0	0	1	1	1	2	0	0	0
Vti1b	Vesicle transport through interaction with t-SNAREs homolog 1B	O88384	O88384	0	0	0	0	0	0	0	0	NaN	NaN	0	0	0	0	0	0	0	0	0	0	0	0	0	0	0	0	1	0	1	0	0	0	0	1	0	1	0	0	0	0	1	0	1	0	0	0
Wasf1	Wiskott-Aldrich syndrome protein family member 1	Q8R5H6	Q8R5H6	0	0	0	0	0	0	0	0	NaN	NaN	0	0	0	0	0	0	0	0	0	0	0	0	1	1	0	1	0	0	3	1	1	0	1	0	0	3	1	1	0	1	0	0	3	1	1	0
Wbp2	WW domain-binding protein 2	P97765	P97765	0	0	0	140.47	201.78	0	0	171.125	0	NaN	0	0	0	341.7	474.18	0	0	0	0	48.815	67.74	0	0	0	0	2	2	0	1	0	0	0	1	1	0	1	0	0	0	1	1	0	1	0	0	0
Wbscr17	Putative polypeptide N-acetylgalactosaminyltransferase-like protein 3	Q7TT15	Q7TT15	0	0	0	0	0	0	0	0	NaN	NaN	0	0	0	0	0	0	0	0	0	0	0	0	0	0	1	0	0	1	2	0	0	1	0	0	1	2	0	0	1	0	0	1	2	0	0	1
Wdr20		Q3UWE6;Q9D5R2	Q3UWE6	2269.7	3171.2	1731.6	1204	1160.6	709.77	2390.83	1024.79	2.333	0.428633	2656.3	4211.2	1119.7	1892.1	1219.1	389.82	120.74	191.42	50.894	86.003	55.415	17.719	5	5	2	3	3	2	6	3	4	3	2	2	2	6	3	4	3	2	2	2	6	3	4	3
Wdr34	WD repeat-containing protein 34	Q5U4F6	Q5U4F6	1067	0	1624	0	0	875.52	1345.5	875.52	1.5368	0.650702	463.78	0	728.02	0	0	2479.7	25.766	0	40.446	0	0	137.76	0	0	3	1	3	2	4	1	0	3	1	3	3	4	1	0	3	1	3	3	4	1	0	3
Wdr7	WD repeat-containing protein 7	Q920I9	Q920I9	3135.1	5730.4	4279.4	4867.8	0	6597.3	4381.63	5732.55	0.764343	1.30831	2235.9	8804.7	2157.7	6871.4	0	7747.2	31.492	124.01	30.39	96.78	0	109.12	3	4	2	4	1	6	10	2	4	2	5	1	6	10	2	4	2	5	1	6	10	2	4	2
Wwp1	NEDD4-like E3 ubiquitin-protein ligase WWP1	Q8BZZ3	Q8BZZ3	0	0	0	0	1144.4	0	0	1144.4	0	NaN	0	0	0	0	1334.2	868.7	0	0	0	0	27.228	17.729	0	0	0	0	2	1	4	0	0	0	0	2	2	3	0	0	0	0	2	1	3	0	0	0
Ywhab	14-3-3 protein beta/alpha;14-3-3 protein beta/alpha, N-terminally processed	Q9CQV8;O70456	Q9CQV8	1077	1034.5	1244.5	1483.4	1719.5	1550.9	1118.67	1584.6	0.705962	1.41651	3373.5	840.47	2812.7	4031	4453.3	2584.5	240.96	60.034	200.91	287.93	318.09	184.61	3	1	2	3	3	1	5	4	2	3	3	4	3	3	3	1	2	2	3	1	3	3	1	2
Ywhae	14-3-3 protein epsilon	P62259	P62259	0	811.61	1125.4	1185.6	0	0	968.505	1185.6	0.81689	1.22415	0	876.73	1246.4	5239	19927	2203.4	0	51.573	73.319	308.18	1172.2	129.61	0	2	1	3	3	2	6	1	2	2	3	3	4	4	0	1	1	2	2	2	4	0	1	1
Ywhag	14-3-3 protein gamma;14-3-3 protein gamma, N-terminally processed	P61982	P61982	7615.9	0	8006.7	6961.5	7471.1	7709.7	7811.3	7380.77	1.05833	0.944883	5092.5	0	10491	17745	23811	28434	318.28	0	655.7	1109.1	1488.2	1777.1	1	1	1	2	2	2	5	2	2	2	3	3	5	3	1	1	1	2	2	3	3	1	1	1
Ywhah	14-3-3 protein eta	P68510	P68510	0	0	0	0	0	0	0	0	NaN	NaN	0	0	0	0	0	0	0	0	0	0	0	0	0	0	0	0	1	1	3	1	1	1	1	2	3	1	0	0	0	0	1	1	1	0	0	0
Ywhaq	14-3-3 protein theta	P68254	P68254	0	5843.1	6551.6	5158.6	8188.2	5525.2	6197.35	6290.67	0.985166	1.01506	0	13983	15067	3561.7	22459	15223	0	998.8	1076.2	254.4	1604.2	1087.4	1	3	2	3	4	3	5	2	3	3	4	3	3	3	1	2	2	3	2	1	3	1	2	2
Ywhaz	14-3-3 protein zeta/delta	P63101	P63101	14466	13278	17971	23591	22641	24260	15238.3	23497.3	0.648513	1.54199	39159	33973	54661	96112	77571	65586	2797.1	2426.6	3904.3	6865.2	5540.8	4684.7	7	9	9	11	11	9	7	4	5	4	6	5	4	7	4	5	4	6	5	4	5	3	4	3
Zfc3h1		B2RT41	B2RT41	0	0	0	0	0	0	0	0	NaN	NaN	0	0	0	0	0	0	0	0	0	0	0	0	0	0	0	1	0	0	1	0	0	0	1	0	0	1	0	0	0	1	0	0	1	0	0	0
		A0A0G2JDE1	A0A0G2JDE1	725.18	0	0	0	623.68	0	725.18	623.68	1.16274	0.860035	1960.9	0	0	0	2367.8	0	653.63	0	0	0	789.25	0	1	0	0	0	1	0	1	1	0	0	0	1	0	1	1	0	0	0	1	0	1	1	0	0
		A0A0G2JDR3	A0A0G2JDR3	3906.5	3945.7	3870	0	3000.6	4257.2	3907.4	3628.9	1.07675	0.928725	6903.9	7658.8	7701.4	0	10850	8363.1	1380.8	1531.8	1540.3	0	2170.1	1672.6	3	1	1	1	1	1	2	2	1	1	1	2	1	2	2	1	1	1	2	1	2	2	1	1
	Ig kappa chain V-III region PC 2154	A0A0G2JE31;P01674	A0A0G2JE31;P01674	0	2344	0	0	0	1272	2344	1272	1.84277	0.542662	0	5061.8	0	0	0	2780.1	0	2530.9	0	0	0	1390	0	1	0	0	1	2	1	0	1	0	0	1	1	1	0	1	0	0	1	1	1	0	1	0
		A0A0G2JE47	A0A0G2JE47	2717.5	1408.6	1948.9	3962.5	2648	91044	2025	32551.5	0.0622091	16.0748	8524.7	2872.9	7054.3	15548	5877.1	194430	2131.2	718.23	1763.6	3886.9	1469.3	48607	2	1	3	3	2	2	3	2	1	3	3	1	2	2	2	1	2	2	1	1	2	2	1	2
	Ig lambda-1 chain C region	A0A0G2JE99;P01843	A0A0G2JE99;P01843	7655.9	3457	3556.4	4393.3	4802.2	0	4889.77	4597.75	1.06351	0.94028	18239	7767.2	7316.5	5467.5	12783	0	3647.8	1553.4	1463.3	1093.5	2556.6	0	10	9	8	7	7	1	4	2	3	1	2	3	1	4	2	3	1	2	3	1	4	2	3	1
		A0A0G2JEU7	A0A0G2JEU7	793.22	0	0	894.98	676.95	0	793.22	785.965	1.00923	0.990854	2333	0	0	3505.8	2385.6	0	466.59	0	0	701.17	477.13	0	0	1	0	2	0	0	1	1	1	0	1	1	0	1	1	1	0	1	1	0	1	1	1	0
		A0A0G2JF28	A0A0G2JF28	1282.9	0	0	1628.3	1744.2	0	1282.9	1686.25	0.760801	1.3144	2522.4	0	0	3961.1	4099	0	630.6	0	0	990.28	1024.8	0	2	1	0	1	1	0	4	2	2	2	4	3	2	1	1	1	0	1	1	0	1	1	1	0
		A0A0G2JFA8;A0A0G2JDN5	A0A0G2JFA8;A0A0G2JDN5	0	11734	11946	9069.6	7212	0	11840	8140.8	1.4544	0.687568	0	25340	26448	22063	16948	0	0	6334.9	6612	5515.7	4237.1	0	2	1	2	1	1	0	1	1	1	1	1	1	0	1	1	1	1	1	1	0	1	1	1	1
		A0A0G2JFC6	A0A0G2JFC6	0	2441.7	0	0	0	2738.7	2441.7	2738.7	0.891554	1.12164	3393	5272.8	0	0	0	5985.7	1696.5	2636.4	0	0	0	2992.8	1	1	0	0	0	1	1	1	1	0	0	0	1	1	1	1	0	0	0	1	1	1	1	0
		A0A0G2JFE9;A0A075B5Y2	A0A0G2JFE9	8338.8	10258	10329	8922.1	6354	6979.3	9641.93	7418.47	1.29972	0.769396	15253	32898	27653	41713	27818	34391	2179	4699.6	3950.5	5959	3974.1	4913	1	4	4	4	6	4	3	1	3	2	3	3	3	3	1	3	2	3	3	3	2	1	2	2
		A0A0G2JFZ3	A0A0G2JFZ3	8021.6	7132.7	6181.8	8071.4	8416.1	5504.5	7112.03	7330.67	0.970176	1.03074	15354	14995	13324	21907	19254	11712	3070.8	2999.1	2664.8	4381.3	3850.8	2342.4	1	2	1	3	0	2	1	1	1	1	1	1	1	1	1	1	1	1	1	1	1	1	1	1
		A0A0G2JG36	A0A0G2JG36	0	1451.6	0	0	0	0	1451.6	0	NaN	0	0	3134.8	0	0	0	0	0	1567.4	0	0	0	0	0	1	0	0	0	0	1	0	1	0	0	0	0	1	0	1	0	0	0	0	1	0	1	0
	Ig heavy chain V region 102	A0A0G2JGK2;P01750	A0A0G2JGK2;P01750	0	0	0	0	0	0	0	0	NaN	NaN	0	0	0	0	0	0	0	0	0	0	0	0	0	0	1	0	0	0	2	0	1	2	1	1	0	1	0	0	1	0	0	0	1	0	0	1
		A0A0G2JGS9	A0A0G2JGS9	0	0	0	0	2030.9	0	0	2030.9	0	NaN	0	0	0	0	4546.8	0	0	0	0	0	649.54	0	0	0	0	0	2	0	3	0	1	0	1	3	1	2	0	0	0	0	2	0	2	0	0	0
	Ig kappa chain V-V region MOPC 149	A0A140T8M2;P01636	A0A140T8M2;P01636	11091	11469	18254	19434	11825	13322	13604.7	14860.3	0.915502	1.0923	20753	19866	46488	51131	31185	22631	2964.7	2838	6641.2	7304.5	4455	3233	6	4	8	5	4	3	4	4	3	2	2	2	1	4	4	3	2	2	2	1	3	3	2	1
		A0A140T8M3	A0A140T8M3	14995	23874	22306	17142	17696	18532	20391.7	17790	1.14624	0.872415	16599	36156	37415	79677	54389	36202	2766.6	6026	6235.8	13280	9064.8	6033.7	2	4	3	6	6	4	5	1	3	2	3	3	3	5	1	3	2	3	3	3	2	0	2	0
		A0A140T8M5;A0A140T8P1;A0A0G2JGY3	A0A140T8M5	11653	13491	10987	12442	11676	8741.6	12043.7	10953.2	1.09956	0.909457	16847	34045	31663	33327	24040	14047	3369.4	6808.9	6332.6	6665.4	4808	2809.5	1	3	2	2	3	3	4	2	4	3	3	3	2	3	1	3	2	2	2	2	3	1	3	2
		A0A140T8N5;A0A0G2JFN8	A0A140T8N5	0	5370.2	5208.1	5265.4	0	4341.4	5289.15	4803.4	1.10113	0.908161	1491.7	15791	3530.9	16473	0	9849.2	298.34	3158.2	706.19	3294.6	0	1969.8	1	2	1	3	0	1	4	3	4	3	3	2	2	2	1	2	1	1	0	1	2	1	2	1
		A0A140T8N7	A0A140T8N7	1520.6	7355.7	2204.8	1733.1	1401.2	0	3693.7	1567.15	2.35695	0.424276	445.86	15970	11053	628.72	3896.5	0	89.172	3194.1	2210.7	125.74	779.31	0	3	4	3	2	2	0	4	3	3	3	2	3	1	3	2	2	2	1	2	0	2	1	1	1
		A0A140T8N8	A0A140T8N8	0	8774.5	12609	9920.1	0	10627	10691.8	10273.5	1.04071	0.960886	0	25953	18078	36163	0	15040	0	5190.7	3615.6	7232.6	0	3008	0	2	2	3	0	4	1	0	1	1	1	0	1	1	0	1	1	1	0	1	1	0	1	1
		A0A140T8N9	A0A140T8N9	7152.2	5501.3	6100.4	5102.7	4281	6000.6	6251.3	5128.1	1.21903	0.820325	13284	7443	12759	11726	9503.8	20344	2656.9	1488.6	2551.8	2345.2	1900.8	4068.7	2	1	2	1	2	2	2	1	1	1	1	1	2	2	1	1	1	1	1	2	2	1	1	1
		A0A140T8P3	A0A140T8P3	1697.6	2227.2	2673.6	1963	0	0	2199.47	1963	1.12046	0.892489	3265.2	4705	6203.4	4671.1	0	0	1632.6	2352.5	3101.7	2335.6	0	0	2	3	3	3	0	0	1	1	1	1	1	0	0	1	1	1	1	1	0	0	1	1	1	1
		A0A140T8P5	A0A140T8P5	0	0	0	17708	0	0	0	17708	0	NaN	0	0	0	43076	0	0	0	0	0	10769	0	0	0	0	0	1	0	0	4	0	0	1	4	1	1	2	0	0	0	2	0	0	2	0	0	0
		A0A140T8P6	A0A140T8P6	10775	0	11808	5814.6	6097.2	0	11291.5	5955.9	1.89585	0.527468	14811	0	37094	19304	5340.7	0	2468.5	0	6182.3	3217.3	890.11	0	1	3	4	3	1	0	3	2	3	3	2	2	1	2	1	2	2	1	1	0	2	1	2	2
	Ig kappa chain V-V region L6;Ig kappa chain V-V region T1	A0A140T8P9;P01638;P01637	A0A140T8P9;P01638;P01637	0	8089.3	8091.7	7561.8	0	4852.3	8090.5	6207.05	1.30344	0.767202	0	8566.6	20922	20782	0	14503	0	2141.6	5230.5	5195.4	0	3625.6	0	2	5	3	1	3	3	0	1	3	3	1	2	3	0	1	3	3	1	2	2	0	0	2
	Ig gamma-3 chain C region	A0A1Y7VJN6;P03987	A0A1Y7VJN6;P03987	136380	126500	148220	205980	103560	84116	137033	131219	1.04431	0.957568	251880	319760	595090	939690	396150	326110	14817	18809	35005	55276	23303	19183	14	35	36	58	32	18	13	6	10	10	11	10	10	13	6	10	10	11	10	10	13	6	10	10
		CON__ENSEMBL:ENSBTAP00000007350;CON__P01030	CON__ENSEMBL:ENSBTAP00000007350;CON__P01030	7252.6	0	5557.4	0	5617.5	0	6405	5617.5	1.14019	0.877049	6653.1	5430.1	5257.9	0	7783.6	0	75.603	61.706	59.749	0	88.45	0	1	2	1	0	2	1	3	1	1	2	0	2	1	2	1	1	1	0	2	1	2	1	1	1
		CON__ENSEMBL:ENSBTAP00000014147	CON__ENSEMBL:ENSBTAP00000014147	0	3449.6	0	2824.1	0	1994.6	3449.6	2409.35	1.43176	0.698443	0	7449.5	0	6870	0	4359.3	0	1241.6	0	1145	0	726.55	0	1	0	1	1	1	1	0	1	0	1	1	1	1	0	1	0	1	1	1	1	0	1	0
		CON__ENSEMBL:ENSBTAP00000024462;CON__ENSEMBL:ENSBTAP00000024466	CON__ENSEMBL:ENSBTAP00000024462;CON__ENSEMBL:ENSBTAP00000024466	1458.3	0	0	2076.9	1487.1	0	1458.3	1782	0.81835	1.22197	262.74	6954.3	4607.1	3847.8	7209.9	5375.3	13.828	366.01	242.48	202.51	379.47	282.91	4	3	1	2	1	2	5	3	2	1	2	1	2	5	3	2	1	2	1	2	5	3	2	1
		CON__P00761	CON__P00761	1739200	1330700	1333300	1503400	977650	1338000	1.46773e+06	1.27302e+06	1.15296	0.867335	1770300	2891300	1625200	3747600	1215800	2839000	160940	262850	147740	340690	110530	258090	67	67	60	88	51	71	5	4	5	5	4	5	4	5	4	5	5	4	5	4	5	4	5	5
		CON__P02662	CON__P02662	14518	11406	38745	10113	6225.5	15184	21556.3	10507.5	2.05152	0.487444	26413	9639.2	142470	19875	5812.4	19409	2934.8	1071	15830	2208.4	645.82	2156.6	6	2	21	5	3	4	4	2	1	4	3	1	2	4	2	1	4	3	1	2	4	2	1	4
		CON__P02663	CON__P02663	1983	0	5206.7	0	0	0	3594.85	0	NaN	0	4416.1	0	9220	0	0	0	401.46	0	838.18	0	0	0	3	0	1	0	0	0	2	2	0	1	0	0	0	2	2	0	1	0	0	0	2	2	0	1
		CON__P02666	CON__P02666	2737.7	2548.9	87445	0	2066.5	0	30910.5	2066.5	14.9579	0.0668542	7372	4684.9	225090	0	5020.4	0	1228.7	780.82	37514	0	836.73	0	1	0	13	1	0	0	1	1	1	1	1	1	0	1	1	1	1	1	1	0	1	1	1	1
		CON__P02672	CON__P02672	11688	0	0	19207	0	0	11688	19207	0.608528	1.64331	15250	0	0	56289	0	0	363.1	0	0	1340.2	0	0	3	0	0	13	0	0	4	2	0	0	4	0	0	4	2	0	0	4	0	0	4	2	0	0
		CON__P02754	CON__P02754	2767.1	0	0	3157.1	0	0	2767.1	3157.1	0.876469	1.14094	4907.4	0	8693.4	8339.9	0	0	446.13	0	790.31	758.17	0	0	1	0	1	2	1	0	4	2	0	1	2	1	0	4	2	0	1	2	1	0	4	2	0	1
		CON__P02768-1	CON__P02768-1	46502	52396	66926	45252	54743	54612	55274.7	51535.7	1.07255	0.932356	59200	68051	28446	63124	77112	63296	1644.4	1890.3	790.17	1753.4	2142	1758.2	3	6	7	3	9	8	8	6	7	7	6	7	8	3	2	3	3	2	3	3	3	2	3	3
		CON__P02769	CON__P02769	5870400	5092500	5892900	5172600	5653900	6191900	5618600	5672800	0.990446	1.00965	7898600	9960000	9387400	10763000	9209000	10540000	197470	249000	234680	269070	230230	263510	525	512	474	530	483	457	53	41	42	47	42	45	46	53	41	42	47	42	45	46	47	37	38	43
		CON__P04264;P04104;CON__Q6IFZ6;Q6IFZ6;CON__H-INV:HIT000016045;E9Q0F0;CON__Q9H552;CON__Q9R0H5;CON__Q7Z794;Q9R0H5	CON__P04264	79205	92295	124940	57041	71107	71334	98813.3	66494	1.48605	0.672925	68586	147060	178560	244220	79182	132390	2212.5	4743.8	5760.1	7878	2554.2	4270.8	26	46	47	43	33	41	29	11	21	22	17	12	16	29	11	21	22	17	12	16	18	6	12	11
		CON__P07477	CON__P07477	0	0	0	0	0	139460	0	139460	0	NaN	60056	0	0	0	0	304800	7507	0	0	0	0	38100	1	0	0	0	0	1	1	1	0	0	0	0	1	1	1	0	0	0	0	1	1	1	0	0
		CON__P13645;CON__P02535-1;P02535;CON__P08730-1;P08730;CON__ENSEMBL:ENSP00000377550;CON__P13646-1;CON__Q7Z3Z0;CON__Q7Z3Y8;CON__Q148H6;CON__Q7Z3Y7;CON__Q99456;CON__Q2M2I5	CON__P13645	23032	26470	38559	33011	19358	28405	29353.7	26924.7	1.09021	0.917251	24973	49481	67114	100440	33649	82367	960.49	1903.1	2581.3	3863.1	1294.2	3167.9	15	13	20	16	15	18	19	9	10	13	7	11	13	19	9	10	13	7	11	13	18	9	10	12
		CON__P13647	CON__P13647	0	0	0	4726.8	0	0	0	4726.8	0	NaN	0	0	364.74	11498	0	5189.8	0	0	11.766	370.92	0	167.41	0	0	1	4	0	3	10	1	2	4	6	1	3	7	0	0	1	4	0	2	2	0	0	0
		CON__P35527	CON__P35527	20578	24253	23837	12796	13044	16080	22889.3	13973.3	1.63807	0.610474	34706	31799	39038	23311	13627	14313	1334.9	1223	1501.4	896.56	524.11	550.5	12	15	15	10	7	7	17	8	12	8	6	6	6	17	8	12	8	6	6	6	17	8	12	8
		CON__P35908;CON__O95678;CON__P12035;CON__Q01546	CON__P35908	10467	8320.5	13998	10778	12686	14391	10928.5	12618.3	0.866081	1.15463	7637.8	21949	21954	27180	25210	34186	195.84	562.8	562.93	696.92	646.41	876.56	5	12	17	20	8	9	21	5	9	13	13	7	8	19	3	7	11	11	5	6	14	1	4	7
		CON__P48668;CON__P02538;CON__P04259;CON__P05787;CON__Q8VED5;P11679;Q8VED5;CON__H-INV:HIT000292931	CON__P48668;CON__P02538;CON__P04259	0	0	0	0	0	2789	0	2789	0	NaN	0	1695.7	0	7741.8	0	6095.6	0	56.522	0	258.06	0	203.19	0	1	0	1	0	1	9	1	4	4	4	1	4	3	0	1	0	1	0	1	2	0	0	0
		CON__Q1A7A4	CON__Q1A7A4	11500	9833	9835	6538.7	6471.9	9247.1	10389.3	7419.23	1.40032	0.71412	9692.5	8515.5	12556	11345	5782	11105	105.35	92.56	136.47	123.31	62.848	120.7	3	4	3	2	2	5	6	2	3	2	2	2	4	6	2	3	2	2	2	4	5	2	2	2
		CON__Q1RMN8	CON__Q1RMN8	9063.9	5823.5	0	7579.3	10334	0	7443.7	8956.65	0.831081	1.20325	23402	9361	0	16166	23308	0	2600.3	1040.1	0	1796.2	2589.8	0	8	3	0	2	2	0	2	2	2	0	2	2	0	2	2	2	0	2	2	0	2	2	2	0
		CON__Q2UVX4	CON__Q2UVX4	221840	212800	181250	190070	150540	199710	205297	180107	1.13986	0.8773	228770	214380	217420	281270	171750	271370	2310.8	2165.4	2196.2	2841.2	1734.9	2741.1	29	37	44	40	25	37	17	9	11	13	11	11	14	17	9	11	13	11	11	14	11	6	9	8
	Ig kappa chain V-II region 26-10	P01631	P01631	66067	87120	67510	73846	80288	90081	73565.7	81405	0.9037	1.10656	113810	218700	168510	203260	172020	159320	22762	43740	33701	40652	34404	31864	7	7	4	4	6	4	3	1	3	2	3	2	1	3	1	3	2	3	2	1	1	0	1	0
	Ig kappa chain V-V region K2	P01635	P01635	13275	12927	29150	18156	16104	14288	18450.7	16182.7	1.14015	0.877078	27591	27598	71761	45755	32836	25994	3941.6	3942.6	10252	6536.5	4690.9	3713.5	3	5	4	4	4	3	3	3	3	3	3	3	2	2	2	2	2	2	2	1	1	1	1	1
	Ig kappa chain V-V region HP 93G7;Ig kappa chain V-V region HP R16.7;Ig kappa chain V-V region HP 124E1;Ig kappa chain V-V region HP 123E6	P01645;P01644;A0A140T8M1;P01647;P01646	P01645;P01644;A0A140T8M1;P01647;P01646	18870	40281	43561	27951	26029	14569	34237.3	22849.7	1.49837	0.66739	27836	94807	115800	84486	46692	13769	5567.3	18961	23160	16897	9338.4	2753.8	6	10	7	7	6	2	3	3	3	3	3	3	2	3	3	3	3	3	3	2	1	1	1	1
	Ig kappa chain V-V region HP 91A3;Ig kappa chain V-V region NQ5-89.4;Ig kappa chain V-V regions	P01648;P04946;P01649	P01648;P04946;P01649	3379	2293	0	2424.6	1920.6	0	2836	2172.6	1.30535	0.766079	6643.8	4951.8	0	5898.2	4513.6	0	1328.8	990.35	0	1179.6	902.71	0	2	2	0	1	1	2	2	2	2	1	2	2	1	1	1	1	0	1	1	1	1	1	1	0
	Ig kappa chain V-V region J606	P01652	P01652	0	0	0	0	0	0	0	0	NaN	NaN	0	0	0	0	0	0	0	0	0	0	0	0	0	0	1	0	0	0	1	0	0	1	0	0	0	1	0	0	1	0	0	0	1	0	0	1
	Ig kappa chain V-III region PC 3741/TEPC 111	P01660;A0A140T8M6;P01659	P01660;A0A140T8M6	12720	0	12391	13247	0	0	12555.5	13247	0.9478	1.05508	11822	0	40262	34448	6009.7	0	2955.6	0	10066	8612	1502.4	0	5	5	8	2	1	1	4	3	1	4	1	1	1	4	3	1	4	1	1	1	1	1	0	1
	Ig kappa chain V-III region PC 7183;Ig kappa chain V-III region PC 7043;Ig kappa chain V-III region PC 7210;Ig kappa chain V-III region PC 7769;Ig kappa chain V-III region PC 6308;Ig kappa chain V-III region CBPC 101	P01666;P01665;A0A140T8Q4;P01668;P01669;P01667;P01664;A0A140T8Q0	P01666;P01665;A0A140T8Q4;P01668;P01669;P01667;P01664	0	0	0	1735.9	0	0	0	1735.9	0	NaN	0	0	0	4222.8	0	0	0	0	0	1407.6	0	0	0	1	0	1	0	0	3	1	2	1	2	1	1	2	0	1	0	1	0	0	2	0	1	0
	Ig kappa chain V-III region PC 7175;Ig kappa chain V-III region PC 7940;Ig kappa chain V-III region PC 6684;Ig kappa chain V-III region PC 2485/PC 4039	P01671;P01672;P01670;P01673	P01671;P01672;P01670;P01673	0	3166.6	2955	0	0	0	3060.8	0	NaN	0	0	6838.4	6542.5	2306.5	0	0	0	1709.6	1635.6	576.63	0	0	1	1	2	1	1	0	3	2	2	2	2	2	1	2	1	1	1	1	1	0	1	1	0	0
	Ig kappa chain V-VI region J539;Ig kappa chain V-VI region SAPC 10;Ig kappa chain V-VI region TEPC 601/TEPC 191;Ig kappa chain V-VI region XRPC 24;Ig kappa chain V-VI region XRPC 44	P01679;P01678;P01677;P01676;P01675;A0A0G2JGE7	P01679;P01678;P01677;P01676;P01675;A0A0G2JGE7	8046.2	5883.8	5790.2	11587	8869.7	4442.5	6573.4	8299.73	0.792001	1.26262	19468	13994	14036	36657	8373.6	7138.3	4867	3498.6	3509	9164.2	2093.4	1784.6	6	5	6	7	3	2	2	1	2	2	1	2	2	2	1	2	2	1	2	2	2	1	2	2
	Ig heavy chain V region	P01741	P01741	0	1235.8	0	0	0	0	1235.8	0	NaN	0	0	3644.9	0	0	0	0	0	607.48	0	0	0	0	0	1	2	0	0	0	1	0	1	1	0	0	0	1	0	1	1	0	0	0	1	0	1	1
	Ig kappa chain C region	P01837	P01837	116030	91922	107100	116840	52767	98141	105017	89249.3	1.17667	0.849853	149700	327270	372690	374530	112470	186110	37424	81817	93173	93634	28116	46527	30	32	37	42	28	30	4	2	4	3	4	3	2	4	2	4	3	4	3	2	4	2	4	3
	Ig kappa chain V-VI region NQ2-6.1	P04945	P04945	19498	12737	23228	20034	18743	12332	18487.7	17036.3	1.08519	0.921497	42295	29709	34990	53182	47752	29107	8458.9	5941.9	6998	10636	9550.5	5821.4	6	5	2	8	7	5	1	1	1	1	1	1	1	1	1	1	1	1	1	1	1	1	1	1
	Ig heavy chain V region AC38 205.12;Ig heavy chain V region J558;Ig heavy chain V region MOPC 104E	P06330;P01757;P01756	P06330;P01757;P01756	37400	41559	46825	34010	35086	24667	41928	31254.3	1.34151	0.745429	19624	115020	157760	58034	114870	106990	2803.5	16432	22537	8290.6	16410	15285	10	11	17	8	14	12	4	2	3	4	3	3	4	4	2	3	4	3	3	4	1	1	1	1
	Ig heavy chain V region 6.96	P18528	P18528	7008.2	5654.9	0	0	0	4413.4	6331.55	4413.4	1.43462	0.697049	16841	14823	0	4207.2	0	17122	3368.3	2964.6	0	841.45	0	3424.5	1	1	2	1	1	1	2	1	1	1	2	1	1	1	1	1	1	1	1	1	1	1	1	1
	Ig heavy chain V region 5-76	P18529	P18529	6342	5792.1	8825.8	6359.5	5099.4	6012.4	6986.63	5823.77	1.19968	0.833558	17149	17083	29468	25510	19360	23233	2449.8	2440.5	4209.8	3644.4	2765.7	3319	1	2	1	1	1	1	2	1	1	1	2	1	1	1	1	1	1	1	1	1	1	1	1	1
		REV__K7N5T5	REV__K7N5T5	0	0	0	0	0	13486	0	13486	0	NaN	0	0	0	0	0	29476	NaN	NaN	NaN	NaN	NaN	NaN	0	0	0	0	0	1	1	0	0	0	0	0	1	1	0	0	0	0	0	1	1	0	0	0
		REV__P34927	REV__P34927	15710	0	0	19779	0	0	15710	19779	0.794277	1.25901	30888	0	0	48116	0	0	NaN	NaN	NaN	NaN	NaN	NaN	1	0	0	1	0	0	1	1	0	0	1	0	0	1	1	0	0	1	0	0	1	1	0	0
		REV__P82350	REV__P82350	2285.2	0	0	0	0	0	2285.2	0	NaN	0	2285.2	0	0	0	0	0	NaN	NaN	NaN	NaN	NaN	NaN	1	0	0	0	0	0	1	1	0	0	0	0	0	1	1	0	0	0	0	0	1	1	0	0
		REV__Q3UTJ2	REV__Q3UTJ2	0	0	0	0	10513	10729	0	10621	0	NaN	13843	0	0	0	39911	41457	NaN	NaN	NaN	NaN	NaN	NaN	1	0	0	0	2	2	2	1	0	0	0	1	1	2	1	0	0	0	1	1	2	1	0	0
		REV__Q6P5U8	REV__Q6P5U8	0	14400	23397	0	0	0	18898.5	0	NaN	0	0	31097	51802	0	0	0	NaN	NaN	NaN	NaN	NaN	NaN	0	3	3	0	0	0	1	0	1	1	0	0	0	1	0	1	1	0	0	0	1	0	1	1
		REV__Q80U58	REV__Q80U58	0	0	0	0	0	6672.7	0	6672.7	0	NaN	0	0	0	0	0	6903.3	NaN	NaN	NaN	NaN	NaN	NaN	0	0	0	0	0	1	1	0	0	0	0	0	1	1	0	0	0	0	0	1	1	0	0	0
		REV__Q8BIR2	REV__Q8BIR2	0	0	74013	0	0	0	74013	0	NaN	0	0	0	163870	0	0	0	NaN	NaN	NaN	NaN	NaN	NaN	0	0	3	0	0	0	1	0	0	1	0	0	0	1	0	0	1	0	0	0	1	0	0	1
		REV__Q8BVD5	REV__Q8BVD5	0	0	0	0	12795	0	0	12795	0	NaN	0	0	0	0	14917	0	NaN	NaN	NaN	NaN	NaN	NaN	0	0	0	1	1	0	2	0	0	0	1	1	0	2	0	0	0	1	1	0	2	0	0	0
		REV__Q99PN3	REV__Q99PN3	0	0	0	38428	42721	56046	0	45731.7	0	NaN	0	0	0	84050	67095	105620	NaN	NaN	NaN	NaN	NaN	NaN	0	0	0	1	2	2	1	0	0	0	1	1	1	1	0	0	0	1	1	1	1	0	0	0
		REV__Q9D832	REV__Q9D832	0	2448.9	0	0	0	1982.7	2448.9	1982.7	1.23513	0.809629	0	7223	0	0	0	7661.5	NaN	NaN	NaN	NaN	NaN	NaN	0	1	0	0	0	1	1	0	1	0	0	0	1	1	0	1	0	0	0	1	1	0	1	0
		REV__Q9D952	REV__Q9D952	0	0	0	0	0	0	0	0	NaN	NaN	0	0	0	0	0	0	NaN	NaN	NaN	NaN	NaN	NaN	0	0	1	0	0	0	1	0	0	1	0	0	0	1	0	0	1	0	0	0	1	0	0	1
		REV__Q9Z1Q9	REV__Q9Z1Q9	0	0	5863	0	5392.9	0	5863	5392.9	1.08717	0.919819	0	0	4710.7	0	10743	0	NaN	NaN	NaN	NaN	NaN	NaN	0	0	1	0	2	0	1	0	0	1	0	1	0	1	0	0	1	0	1	0	1	0	0	1
[truncated: 14 more columns]
