# Supplementary material for: The AMPA receptor-associated protein Shisa7 regulates hippocampal synaptic function and contextual memory
Source: eLife. 2017 Dec 4;6:e24192. doi: 10.7554/eLife.24192 (PMC5737659; doi:10.7554/eLife.24192)
Supplement: Table 1—source data 2. — Tab 1: In summary, the Maxquant ‘proteinGroups.txt’ output file was imported into Perseus, and processed in the following manner: (1) Removal of ‘Reverse’, ‘Potential contaminant’, and ‘Only identified by site’ protein groups; (2) Log(2) transformation of all LFQ intensity values; (3) Removal of protein groups with less than three valid ‘Log(2) LFQ intensity’ values in either the WT or KO groups; (4) Imputation of missing values (8.6% of the population) from a normal distribution (width 0.3, down shift 1.8, whole matrix); (5) Performing a Student's t-test followed by permutation-based FDR analysis (S0 = 1, FDR = 0.01, 2500 permutations). Tab 2: Visualization of the data by means of Histogram and Vulcanoplot is presented in the additional sheets. Tab 3: Distribution of LFQ intensities after replacing missing values from a normal distribution. The imputed value distribution is depicted in red. [file elife-24192-table1-data2.xlsx]

## Sheet: Table1 S2 _ Perseus output
Statistical analysis of hippocampal Shisa7 immunoprecipitation data, as detailed in the Materials & Methods section. In summary, the Maxquant "proteinGroups.txt" output file was imported into Perseus, and processed in the following manner: 1) Removal of "Reverse", "Potential contaminant", and "Only identified by site" proteingroups; 2) Log(2) transformation of all LFQ intensity values; 3) Removal…
Gene names	Protein names	Protein IDs	Majority protein IDs	Student's T-test Significant WT_KO	Student's T-test significant	Student's T-test p-value WT_KO	Student's T-test q-value WT_KO	Student's T-test Difference WT_KO	Student's T-test Test statistic WT_KO	LFQ intensity (Log(2)) _ Replaced missing values (NaN) _ KO1	LFQ intensity (Log(2)) _ Replaced missing values (NaN) _ KO2	LFQ intensity (Log(2)) _ Replaced missing values (NaN) _ KO3	LFQ intensity (Log(2)) _ Replaced missing values (NaN) _ WT1	LFQ intensity (Log(2)) _ Replaced missing values (NaN) _ WT2	LFQ intensity (Log(2)) _ Replaced missing values (NaN) _ WT3	LFQ intensity (Log(2)) _ KO1	LFQ intensity (Log(2)) _ KO2	LFQ intensity (Log(2)) _ KO3	LFQ intensity (Log(2)) _ WT1	LFQ intensity (Log(2)) _ WT2	LFQ intensity (Log(2)) _ WT3	LFQ intensity _ KO1	LFQ intensity _ KO2	LFQ intensity _ KO3	LFQ intensity _ WT1	LFQ intensity _ WT2	LFQ intensity _ WT3	Intensity _ KO1	Intensity _ KO2	Intensity _ KO3	Intensity _ WT1	Intensity _ WT2	Intensity _ WT3	iBAQ _ KO1	iBAQ _ KO2	iBAQ _ KO3	iBAQ _ WT1	iBAQ _ WT2	iBAQ _ WT3	MS/MS count _ KO1	MS/MS count _ KO2	MS/MS count _ KO3	MS/MS count _ WT1	MS/MS count _ WT2	MS/MS count _ WT3	Peptides	Peptides _ KO1	Peptides _ KO2	Peptides _ KO3
2017-09-03	Neuronal-specific septin-3	Q9Z1S5	Q9Z1S5			0.45342	0.624559	-0.423192	-0.280235	12.5891	11.3975	12.2814	12.3946	11.2967	11.3071	12.5891	11.3975	12.2814	12.3946	11.2967	11.3071	6161.8	2697.6	4978	5384.5	2515.6	2533.8	12707	6110	16593	5138	6381.4	5808.1	635.33	305.5	829.65	256.9	319.07	290.4	3	2	4	1	2	1	5	3	2	3
2017-09-05	Septin-5	Q9Z2Q6	Q9Z2Q6			0.0924753	0.693369	-0.251296	-0.225552	14.3696	13.9987	14.084	13.8664	13.9388	13.8931	14.3696	13.9987	14.084	13.8664	13.9388	13.8931	21168	16369	17366	14935	15704	15214	54087	39704	31301	40632	29654	24923	2458.5	1804.7	1422.8	1846.9	1347.9	1132.9	7	6	5	5	5	6	6	6	6	3
2017-09-07	Septin-7	O55131;Q9DA97;Q8C650	O55131			0.0514702	0.3971	-0.703142	-0.55989	12.8431	12.7169	12.0971	11.6304	11.9264	11.9908	12.8431	12.7169	12.0971	11.6304	11.9264	11.9908	7347.6	6732.4	4381.1	3170.2	3892.4	4070	19073	9556.3	27745	10824	16638	34029	829.25	415.49	1206.3	470.61	723.39	1479.5	3	2	7	4	4	4	7	2	2	5
2017-09-11	Septin-11	Q8C1B7	Q8C1B7			0.293328	0.720505	0.205857	0.1759	10.4715	10.689	10.6729	10.567	10.7824	11.1015	10.4715	10.689	10.6729	10.567	10.7824	11.1015	1419.8	1650.9	1632.5	1517	1761.3	2197.3	1453.8	1843.8	10029	9505	10455	6892.9	66.08	83.81	455.87	432.05	475.24	313.31	1	2	4	3	3	3	8	1	2	4
Acin1	Apoptotic chromatin condensation inducer in the nucleus	Q9JIX8	Q9JIX8			0.27647	0.209627	-2.23635	-0.805548	17.6359	16.2229	15.634	17.5917	12.301	12.891	17.6359	16.2229	15.634	17.5917	12.301	12.891	203680	76486	50851	197530	5046.4	7596.1	493360	234900	178290	714900	10508	14710	7047.9	3355.8	2547	10213	150.11	210.15	4	3	6	4	1	1	1	1	1	1
Aco2	Aconitate hydratase, mitochondrial	Q99KI0	Q99KI0			0.590202	0.839937	-0.113164	-0.0948109	13.0594	12.551	12.5782	12.6196	12.7897	12.4399	13.0594	12.551	12.5782	12.6196	12.7897	12.4399	8536.6	6001.1	6115.4	6293.3	7081	5556.1	7855.9	6942.1	4761.1	12001	7860	5574.7	206.73	182.69	125.29	315.81	206.84	146.7	5	5	3	7	5	3	13	5	6	3
Acot13	Acyl-coenzyme A thioesterase 13;Acyl-coenzyme A thioesterase 13, N-terminally processed	Q9CQR4	Q9CQR4			0.576002	0.712936	0.325761	0.212116	15.3222	14.4	14.2268	15.6892	14.2548	14.9823	15.3222	14.4	14.2268	15.6892	14.2548	14.9823	40968	21619	19173	52835	19549	32368	63294	46075	11389	205520	34547	62628	9042	6582.2	1626.9	29360	4935.3	8946.8	8	7	5	4	6	10	5	2	3	3
Acot7	Cytosolic acyl coenzyme A thioester hydrolase	Q91V12	Q91V12			0.418211	0.840173	-0.0987295	-0.0889859	19.3752	19.2583	19.1757	18.9888	19.2299	19.2943	19.3752	19.2583	19.1757	18.9888	19.2299	19.2943	680000	627090	592190	520250	614850	642920	1494700	1443600	1011700	1214900	1467100	1549400	71177	68743	48178	57853	69861	73782	61	75	70	65	70	77	15	11	15	11
Acot9;Acot10	Acyl-coenzyme A thioesterase 9, mitochondrial;Acyl-coenzyme A thioesterase 10, mitochondrial	Q9R0X4;Q32MW3	Q9R0X4;Q32MW3			0.218228	0.591033	0.430855	0.332647	11.452	11.7363	11.967	12.6568	11.8537	11.9374	11.452	11.7363	11.967	12.6568	11.8537	11.9374	2801.5	3411.8	4003.3	6457.7	3700.9	3922	5526.4	7361.7	8016.9	20129	11745	6311.5	184.21	245.39	267.23	670.98	391.5	210.38	8	7	5	6	6	5	9	5	3	4
Acsl6	Long-chain-fatty-acid--CoA ligase 6	Q91WC3	Q91WC3			0.32361	0.554768	0.533439	0.361835	9.74129	9.57979	9.23872	9.80071	9.43066	10.9287	NaN	9.57979	9.23872	9.80071	9.43066	10.9287	0	765.25	604.13	891.88	690.1	1949.3	0	703.86	460.59	963.22	900.39	2432.6	0	17.597	11.515	24.08	22.51	60.814	0	1	2	1	3	4	5	0	1	1
Actg1;Actb	Actin, cytoplasmic 2;Actin, cytoplasmic 2, N-terminally processed;Actin, cytoplasmic 1;Actin, cytoplasmic 1, N-terminally processed	P63260;P60710;V9GXQ2	P63260;P60710			0.579069	0.874624	0.0628713	0.0569344	16.913	16.6086	16.8094	16.769	16.8052	16.9454	16.913	16.6086	16.8094	16.769	16.8052	16.9454	123400	99929	114850	111680	114520	126200	212160	230130	361240	217940	243210	257300	10608	11507	18062	10897	12161	12865	22	25	20	23	30	15	11	9	9	9
Actg2;Acta1;Actc1;Acta2	Actin, gamma-enteric smooth muscle;Actin, alpha skeletal muscle;Actin, alpha cardiac muscle 1;Actin, aortic smooth muscle	P63268;P68134;P68033;P62737	P63268;P68134;P68033;P62737			0.2285	0.226408	1.67318	0.768255	9.64925	13.2803	13.0487	13.7023	13.4778	13.8178	NaN	13.2803	13.0487	13.7023	13.4778	13.8178	0	9949	8473.2	13329	11408	14440	0	21485	18760	32424	26808	31559	0	1074.3	937.99	1621.2	1340.4	1578	0	1	1	1	2	1	7	4	5	6
Add1	Alpha-adducin	Q9QYC0	Q9QYC0			0.6233	0.8609	-0.0793619	-0.0690492	13.9259	13.8121	13.5736	13.6074	13.5618	13.9044	13.9259	13.8121	13.5736	13.6074	13.5618	13.9044	15564	14383	12192	12481	12092	15333	14131	19004	8022.6	20684	19361	12342	523.39	703.84	297.13	766.08	717.07	457.11	6	7	4	7	8	9	9	5	7	3
Amph	Amphiphysin	Q7TQF7	Q7TQF7			0.364264	0.799333	-0.132033	-0.116937	11.6294	11.4133	11.6506	11.5457	11.5278	11.2237	11.6294	11.4133	11.6506	11.5457	11.5278	11.2237	3168.1	2727.3	3215.1	2989.6	2952.6	2391.5	5462.7	691.03	3428.8	4253.3	3371.5	2069.2	210.1	26.578	131.88	163.59	129.67	79.584	5	5	4	8	5	4	9	4	4	4
Ap2a1	AP-2 complex subunit alpha-1	P17426	P17426			0.892878	0.873972	0.0963567	0.0576381	11.0717	13.0811	12.0901	12.4803	11.501	12.5506	11.0717	13.0811	12.0901	12.4803	11.501	12.5506	2152.3	8665.4	4360.1	5714.2	2898.3	5999.4	1115.8	10516	6149.7	6886.3	2611.3	6386	21.053	198.42	116.03	129.93	49.271	120.49	4	12	6	8	9	5	17	5	10	7
Ap2a2	AP-2 complex subunit alpha-2	P17427	P17427			0.238303	0.321474	1.28754	0.667235	13.0159	13.5785	10.6602	13.5406	13.3696	14.207	13.0159	13.5785	NaN	13.5406	13.3696	14.207	8282.9	12233	0	11916	10584	18912	6646.5	18774	0	13368	11196	20022	132.93	375.48	0	267.35	223.92	400.43	5	10	4	6	6	11	18	4	11	3
Ap2b1;Ap1b1	AP-2 complex subunit beta;AP-1 complex subunit beta-1	Q9DBG3;O35643	Q9DBG3;O35643			0.566266	0.863035	0.0803556	0.0711924	14.6485	14.3744	14.4736	14.5588	14.4158	14.763	14.6485	14.3744	14.4736	14.5588	14.4158	14.763	25683	21239	22750	24135	21857	27803	31525	26429	21069	33961	26398	21264	716.48	600.66	478.84	771.85	599.95	483.28	12	15	10	13	13	9	22	10	10	10
Ap2m1	AP-2 complex subunit mu	P84091	P84091			0.120279	0.154913	1.54857	0.866869	10.7369	8.10235	8.86878	10.7838	10.9223	10.6476	10.7369	NaN	NaN	10.7838	10.9223	10.6476	1706.6	0	0	1763	1940.6	1604.2	2099.9	0	0	6892.5	10044	7240.9	80.764	0	0	265.1	386.31	278.5	1	0	0	2	2	2	3	1	0	0
Ap3b2	AP-3 complex subunit beta-2	Q9JME5	Q9JME5			0.427224	0.715295	-0.207704	-0.168142	9.6204	9.16967	9.8864	9.48027	9.4359	9.1372	9.6204	9.16967	9.8864	NaN	9.4359	9.1372	787.1	575.9	946.46	0	692.61	563.08	329.49	276.19	1939.3	0	1024.2	243.86	5.4915	4.6032	32.322	0	17.07	4.0643	1	1	3	0	1	1	3	1	1	3
Arf1;Arf3;Arf5;Arf2;Arf4	ADP-ribosylation factor 1;ADP-ribosylation factor 3;ADP-ribosylation factor 5;ADP-ribosylation factor 2;ADP-ribosylation factor 4	P84078;P61205;P84084;Q8BSL7;P61750	P84078;P61205;P84084;Q8BSL7;P61750			0.201349	0.352115	1.05231	0.623073	11.8382	11.5364	9.74955	11.8506	11.8912	12.5393	11.8382	11.5364	NaN	11.8506	11.8912	12.5393	3661.5	2970.4	0	3693.1	3798.5	5952.6	10872	7789.6	0	8366.4	9782.2	7295	1087.2	778.96	0	836.64	978.22	729.5	2	2	1	2	2	3	4	2	2	1
Atp1a1	Sodium/potassium-transporting ATPase subunit alpha-1	Q8VDN2;Q64436	Q8VDN2			0.000737856	0.535343	0.390918	0.37518	14.2017	14.2725	14.2088	14.5478	14.6523	14.6555	14.2017	14.2725	14.2088	14.5478	14.6523	14.6555	18842	19790	18935	23951	25751	25808	12287	25277	13777	34388	31542	33881	267.11	549.5	299.5	747.56	685.71	736.55	10	14	11	19	18	17	28	17	18	18
Atp1a2	Sodium/potassium-transporting ATPase subunit alpha-2	Q6PIE5	Q6PIE5			0.0855115	0.0938483	-1.81793	-1.00994	11.6961	11.5715	11.6058	8.94837	11.4034	9.06778	11.6961	11.5715	11.6058	NaN	11.4034	NaN	3318	3043.4	3116.6	0	2708.7	0	3154.3	4412	2093	0	3674.6	1742.8	67.113	93.873	44.533	0	78.184	37.082	2	4	1	0	2	0	21	14	15	13
Atp1a3	Sodium/potassium-transporting ATPase subunit alpha-3	Q6PIC6;Q9WV27;Q9Z1W8	Q6PIC6			0.000270009	0.525391	0.444029	0.428277	17.9027	17.891	17.8189	18.2842	18.3662	18.2943	17.9027	17.891	17.8189	18.2842	18.3662	18.2943	245050	243060	231220	319220	337890	321460	230300	285860	202680	464910	389160	363810	5234.1	6496.9	4606.4	10566	8844.5	8268.4	60	67	52	81	78	74	38	25	25	26
Atp1b1	Sodium/potassium-transporting ATPase subunit beta-1	P14094	P14094			0.0419481	0.517337	0.525293	0.445906	15.3817	15.2063	15.2172	16.113	15.5395	15.7286	15.3817	15.2063	15.2172	16.113	15.5395	15.7286	42694	37805	38091	70877	47626	54297	106380	101210	92526	153490	151570	176980	8865.2	8433.8	7710.5	12790	12630	14748	16	19	16	21	18	19	10	6	6	4
Atp2a2	Sarcoplasmic/endoplasmic reticulum calcium ATPase 2	O55143;Q8R429	O55143			0.287749	0.835333	0.0923894	0.0859105	12.6503	12.455	12.5691	12.7472	12.5816	12.6227	12.6503	12.455	12.5691	12.7472	12.5816	12.6227	6428.7	5614.7	6076.7	6875.3	6129.7	6307	7901.4	3933.5	4445	12419	4337.1	9338.5	168.12	83.691	94.575	264.23	92.278	198.69	8	6	7	6	6	10	14	8	5	7
Atp2b1	Plasma membrane calcium-transporting ATPase 1	G5E829;Q6Q477	G5E829			0.0118569	0.495812	0.520124	0.464937	14.7947	14.7915	14.4911	15.2138	15.3208	15.103	14.7947	14.7915	14.4911	15.2138	15.3208	15.103	28422	28358	23028	38003	40929	35193	25193	40918	17728	42066	51087	42962	503.86	818.36	354.55	841.31	1021.7	859.24	14	19	13	32	24	23	23	12	16	11
Atp2b2	Plasma membrane calcium-transporting ATPase 2	Q9R0K7	Q9R0K7			0.0551648	0.02284	3.08511	1.43448	8.08693	11.8416	9.1024	13.0196	13.0213	12.2454	8.08693	11.8416	9.1024	13.0196	13.0213	12.2454	271.9	3670.1	549.66	8304.1	8313.6	4855.5	241.27	3384.8	678.37	12574	10561	3833	4.468	62.681	12.562	232.85	195.58	70.982	1	6	2	15	11	10	18	6	11	6
Atp2b3	Calcium-transporting ATPase	Q0VF55	Q0VF55			0.0777965	0.105825	1.6414	0.967823	10.6314	12.0546	9.7906	12.698	12.673	12.0298	10.6314	12.0546	NaN	12.698	12.673	12.0298	1586.2	4253.9	0	6644.7	6530.5	4181.4	1258.9	4160.2	0	10634	7556.1	4391.6	25.177	83.205	0	212.69	151.12	87.831	2	4	0	8	9	5	19	8	11	4
Atp5a1	ATP synthase subunit alpha, mitochondrial	Q03265	Q03265			0.987489	0.995346	-0.00197728	-0.00176777	16.7812	16.6231	16.5926	16.6896	16.8279	16.4735	16.7812	16.6231	16.5926	16.6896	16.8279	16.4735	112630	100940	98825	105700	116330	90998	385770	268930	249250	455400	517500	275780	12444	8675	8040.4	14690	16693	8896.2	33	31	32	40	42	38	21	16	17	16
Atp5b	ATP synthase subunit beta, mitochondrial	P56480	P56480			0.259494	0.715954	-0.189651	-0.165712	15.5976	15.41	15.2353	15.2394	15.3893	15.0451	15.5976	15.41	15.2353	15.2394	15.3893	15.0451	49583	43538	38573	38684	42919	33809	155660	92925	120740	192610	210750	122200	5367.8	3204.3	4163.3	6641.6	7267.4	4213.8	22	19	15	24	27	25	21	12	14	13
Atp5f1	ATP synthase F(0) complex subunit B1, mitochondrial	Q9CQQ7	Q9CQQ7			0.640426	0.711618	-0.339655	-0.202993	11.4814	11.5175	11.8166	11.5673	12.2361	9.99322	11.4814	11.5175	11.8166	11.5673	12.2361	9.99322	2859.3	2931.7	3607	3034.6	4824.2	1019.2	5200.3	5856.2	7387	6828.4	10487	5056.8	305.9	344.48	434.53	401.67	616.86	297.46	1	1	1	2	3	2	3	1	1	1
Atp5o	ATP synthase subunit O, mitochondrial	Q9DB20	Q9DB20			0.79939	0.861279	0.0937764	0.0697063	15.4282	14.2909	14.6828	15.0567	14.7489	14.8776	15.4282	14.2909	14.6828	15.0567	14.7489	14.8776	44092	20044	26300	34082	27533	30103	81915	37127	59473	88456	61228	74355	6826.3	3094	4956.1	7371.3	5102.3	6196.3	6	7	7	12	11	11	8	4	5	5
Atp6v1a	V-type proton ATPase catalytic subunit A	P50516	P50516			0.439247	0.847304	-0.10095	-0.0903229	13.4865	13.2919	13.2111	13.3264	13.2999	13.0603	13.4865	13.2919	13.2111	13.3264	13.2999	13.0603	11477	10029	9483	10272	10085	8541.5	16374	9527.5	8309.4	9945.8	12758	9107.8	481.58	280.22	244.39	292.52	375.25	267.88	14	11	7	10	12	4	13	9	7	8
Bin2	Bridging integrator 2	D3Z6Q9	D3Z6Q9			0.0699337	0.0336308	-3.12727	-1.37588	13.2286	13.3018	13.2473	8.61426	12.6605	9.12104	13.2286	13.3018	13.2473	NaN	12.6605	NaN	9598.6	10098	9723.5	0	6474.4	0	7089	15082	18011	0	4211.4	0	322.23	685.54	818.7	0	191.43	0	8	8	11	4	3	0	9	5	6	8
Brsk1	Serine/threonine-protein kinase BRSK1	Q5RJI5	Q5RJI5			0.126406	0.0936143	-2.2119	-1.02952	9.80697	11.9582	11.0789	10.4392	7.10235	8.66681	9.80697	11.9582	11.0789	10.4392	NaN	NaN	895.76	3979.1	2163.1	1388.4	0	0	293.02	4987	3430.5	610.93	3021.9	5375.8	6.6595	113.34	77.966	13.885	68.68	122.18	1	6	5	2	4	4	12	1	6	4
Brsk2	Serine/threonine-protein kinase BRSK2	Q69Z98	Q69Z98			0.381387	0.704255	0.254845	0.202366	8.68929	9.15265	9.56892	9.43365	9.28829	9.45346	NaN	NaN	NaN	9.43365	9.28829	9.45346	0	0	0	691.53	625.25	701.09	537.04	0	0	930.23	728.94	725.32	13.099	0	0	22.689	17.779	17.691	1	2	1	1	2	1	3	1	2	1
Bsn	Protein bassoon	O88737;Q8BL48;Q9QYX7	O88737			0.00654535	0.591497	-0.340085	-0.319184	14.4198	14.4367	14.5417	14.1202	14.2209	14.0368	14.4198	14.4367	14.5417	14.1202	14.2209	14.0368	21917	22176	23850	17808	19095	16807	19819	25084	27655	19094	23067	21111	105.42	133.43	147.1	101.56	122.7	112.29	16	17	20	11	9	14	32	9	15	18
C1qa	Complement C1q subcomponent subunit A	P98086	P98086			0.360658	0.717429	-0.206283	-0.1719	17.0927	16.9704	17.6018	16.9865	16.9447	17.1149	17.0927	16.9704	17.6018	16.9865	16.9447	17.1149	139770	128410	198920	129850	126140	141940	127210	354000	596280	232420	297720	336560	7950.4	22125	37268	14526	18608	21035	13	17	20	15	13	19	8	6	7	8
C1qb	Complement C1q subcomponent subunit B	P14106	P14106			0.0245469	0.522496	-0.48436	-0.425709	17.4091	17.1208	17.4836	16.6906	16.9531	16.9167	17.4091	17.1208	17.4836	16.6906	16.9531	16.9167	174040	142520	183270	105770	126880	123720	412150	258750	467190	291290	261530	186640	34346	21562	38933	24274	21794	15554	24	17	23	20	21	19	7	7	5	6
C1qc	Complement C1q subcomponent subunit C	Q02105	Q02105			0.038316	0.726123	-0.195054	-0.183302	16.4399	16.2682	16.3368	16.1557	16.0824	16.2217	16.4399	16.2682	16.3368	16.1557	16.0824	16.2217	88903	78925	82766	73004	69386	76421	219150	198240	148020	182600	130010	150600	18262	16520	12335	15217	10834	12550	25	11	11	19	13	15	5	5	4	4
C3	Complement C3;Complement C3 beta chain;C3-beta-c;Complement C3 alpha chain;C3a anaphylatoxin;Acylation stimulating protein;Complement C3b alpha chain;Complement C3c alpha chain fragment 1;Complement C3dg fragment;Complement C3g fragment;Complement C3d fragment;Complement C3f fragment;Complement C3c alpha chain fragment 2	P01027	P01027			0.324939	0.702762	-0.245612	-0.201478	15.3629	15.7677	16.0217	15.2854	15.6517	15.4784	15.3629	15.7677	16.0217	15.2854	15.6517	15.4784	42141	55790	66528	39937	51479	45651	55829	80616	37873	58600	54423	52057	536.81	775.15	364.16	563.46	523.3	500.55	25	15	13	16	14	14	13	7	8	10
C5	Complement C5;Complement C5 beta chain;Complement C5 alpha chain;C5a anaphylatoxin;Complement C5 alpha chain	P06684	P06684			0.413556	0.429961	1.31634	0.538598	13.3707	9.10129	13.4491	13.262	13.0485	13.5596	13.3707	NaN	13.4491	13.262	13.0485	13.5596	10592	0	11184	9823.3	8472.3	12074	13401	2975.4	9439.9	16303	9276.5	9844	163.42	36.285	115.12	198.82	113.13	120.05	8	1	3	4	3	4	4	2	2	2
Cacna2d1	Voltage-dependent calcium channel subunit alpha-2/delta-1;Voltage-dependent calcium channel subunit alpha-2-1;Voltage-dependent calcium channel subunit delta-1	O08532	O08532			0.199476	0.439656	0.802301	0.526954	8.8159	10.3486	9.82474	10.2511	10.1509	10.9941	NaN	10.3486	NaN	10.2511	10.1509	10.9941	0	1303.9	0	1218.7	1136.9	2039.7	0	957.31	0	1050.6	1057.4	3285.5	0	17.406	0	19.102	19.225	59.736	0	2	1	1	1	3	4	0	2	1
Camk2a	Calcium/calmodulin-dependent protein kinase type II subunit alpha	P11798	P11798			0.00443729	0.17567	1.00245	0.854386	16.0077	15.7266	15.6872	16.6335	16.7071	17.0881	16.0077	15.7266	15.6872	16.6335	16.7071	17.0881	65886	54222	52761	101670	106990	139330	129890	96241	113510	472040	322380	460100	5412	4010.1	4729.4	19668	13432	19171	18	23	23	67	47	44	20	11	13	12
Camk2b	Calcium/calmodulin-dependent protein kinase type II subunit beta	P28652	P28652			0.00229441	0.0425778	1.437	1.18976	13.1005	12.7825	13.2829	14.1972	14.6507	14.6289	13.1005	12.7825	13.2829	14.1972	14.6507	14.6289	8782.9	7045.5	9966.5	18784	25722	25336	8943.7	5776.9	9600.1	29481	31887	34143	331.25	213.96	355.56	1091.9	1181	1264.6	6	3	5	23	16	18	14	6	4	7
Camkv	CaM kinase-like vesicle-associated protein	Q3UHL1	Q3UHL1			0.099327	0.590754	0.380505	0.323014	12.5853	12.531	12.3419	12.5639	12.9178	13.118	12.5853	12.531	12.3419	12.5639	12.9178	13.118	6145.4	5918.3	5191.4	6055	7738.3	8890	5493.4	10964	3186	12218	8642.6	5472.7	238.84	476.69	138.52	531.23	375.77	237.94	5	6	5	4	3	6	9	4	4	4
Capza2	F-actin-capping protein subunit alpha-2	P47754;P47753	P47754			0.154851	0.223767	-1.38624	-0.773689	11.6711	11.3553	12.1238	8.93069	11.5419	10.5189	11.6711	11.3553	12.1238	NaN	11.5419	10.5189	3261.1	2619.9	4463.1	0	2981.7	1467.3	7842.1	6919.8	8467.5	0	2156.1	6246.9	603.24	532.29	651.34	0	165.86	480.53	1	1	2	1	3	2	5	1	1	2
Ccbl1	Kynurenine--oxoglutarate transaminase 1	Q8BTY1	Q8BTY1			0.881739	0.932461	-0.0421782	-0.0333135	12.5123	11.6436	11.8967	12.0859	11.8597	11.9806	12.5123	11.6436	11.8967	12.0859	11.8597	11.9806	5842.3	3199.5	3812.9	4347.2	3716.3	4041.2	14628	6571.4	3088.8	10058	3335.1	16453	860.45	386.55	181.7	591.65	196.18	967.81	3	2	3	3	4	2	5	2	1	3
Chchd6	MICOS complex subunit Mic25	Q91VN4	Q91VN4			0.00894795	0.02855	-2.15817	-1.48428	10.444	10.9528	10.6022	7.66552	9.0638	8.79521	10.444	10.9528	10.6022	NaN	NaN	NaN	1393	1982.1	1554.5	0	0	0	993.43	4788.4	4886.3	0	0	0	82.786	399.03	407.2	0	0	0	1	2	2	0	0	0	3	1	2	2
Chid1	Chitinase domain-containing protein 1	Q922Q9	Q922Q9			0.620598	0.723723	0.263031	0.176407	8.38759	8.74853	9.22665	8.49261	9.88883	8.77041	8.38759	8.74853	9.22665	8.49261	NaN	NaN	334.9	430.1	599.1	360.19	0	0	658.48	928.81	1326.4	876.22	0	0	36.582	51.601	73.69	48.679	0	0	1	1	1	1	0	0	1	1	1	1
Cltc	Clathrin heavy chain 1	Q68FD5	Q68FD5			0.0187584	0.825147	-0.105351	-0.102525	16.3172	16.3968	16.3556	16.2236	16.2538	16.2761	16.3172	16.3968	16.3556	16.2236	16.2538	16.2761	81650	86285	83855	76524	78143	79358	76362	108770	73156	115620	75638	95949	848.47	1208.6	812.85	1284.7	840.43	1066.1	38	43	35	43	32	36	49	26	33	30
Cnp	2,3-cyclic-nucleotide 3-phosphodiesterase	P16330	P16330			0.00573569	0.371271	0.710839	0.627997	14.6176	14.7788	14.5604	15.1367	15.5066	15.4461	14.6176	14.7788	14.5604	15.1367	15.5066	15.4461	25138	28111	24161	36024	46553	44641	30502	37943	22803	123540	142670	109760	1129.7	1405.3	844.57	4575.5	5284	4065.4	12	9	6	15	20	13	14	6	5	4
Cntn1	Contactin-1	P12960	P12960			0.0830044	0.67022	0.272681	0.243771	12.1711	12.2261	12.2758	12.375	12.3898	12.7262	12.1711	12.2261	12.2758	12.375	12.3898	12.7262	4611.6	4790.9	4958.9	5311.9	5366.6	6775.8	4297.6	4726.2	3492.6	9649.9	8404.4	5818.2	82.646	90.888	67.164	185.57	161.62	111.89	6	7	5	9	12	4	12	6	7	4
Coro1a	Coronin-1A	O89053	O89053			0.142633	0.529761	-0.515984	-0.402082	8.08771	7.55433	7.21655	6.95942	6.99605	7.35518	NaN	NaN	7.21655	6.95942	6.99605	7.35518	0	0	148.73	124.45	127.65	163.73	0	0	496.59	499.24	484.62	632.66	0	0	26.136	26.276	25.506	33.298	1	1	1	1	1	1	1	1	1	1
Ctnnb1	Catenin beta-1	Q02248	Q02248			0.158289	0.0847538	2.70151	1.05542	9.655	14.0832	10.6314	14.0417	15.5853	12.8471	NaN	14.0832	10.6314	14.0417	15.5853	12.8471	0	17357	1586.3	16865	49165	7368.3	0	89388	212.27	63125	22008	3991.1	0	2128.3	5.054	1503	523.99	95.025	0	3	1	4	7	4	8	0	1	1
Cyfip2	Cytoplasmic FMR1-interacting protein 2	Q5SQX6	Q5SQX6			0.465376	0.846515	0.100501	0.0893599	13.3204	13.6804	13.2946	13.5207	13.5332	13.5429	13.3204	13.6804	13.2946	13.5207	13.5332	13.5429	10229	13128	10048	11753	11855	11935	8211.8	11275	12091	14860	14792	15969	124.42	170.84	183.2	225.15	224.12	241.95	7	12	11	9	11	13	16	6	8	10
Dbt	Lipoamide acyltransferase component of branched-chain alpha-keto acid dehydrogenase complex, mitochondrial	P53395	P53395			0.0267557	0.587444	-0.363048	-0.328217	15.2229	14.9781	15.1875	14.6698	14.9111	14.7185	15.2229	14.9781	15.1875	14.6698	14.9111	14.7185	38243	32275	37315	26064	30810	26959	102540	90459	132160	101520	111820	107080	3536	3119.3	4557.2	3500.8	3856	3692.3	19	18	18	18	21	21	15	12	10	10
Ddb1	DNA damage-binding protein 1	Q3U1J4	Q3U1J4			0.0198849	0.389166	-0.703679	-0.592588	13.1142	13.0038	13.2717	12.684	12.4909	12.1038	13.1142	13.0038	13.2717	12.684	12.4909	12.1038	8867.1	8213.4	9889.9	6580.7	5756.1	4401.6	7969.4	6766.9	13203	10487	4680.4	5400.9	144.9	123.03	240.05	190.68	85.098	98.197	7	4	9	7	3	5	14	6	4	10
Diras2	GTP-binding protein Di-Ras2	Q5PR73	Q5PR73			0.00793277	0.0253778	2.0622	1.45307	9.47687	8.29973	9.11137	10.5585	11.2907	11.2253	NaN	NaN	NaN	10.5585	11.2907	11.2253	0	0	0	1508.1	2505.2	2394.2	0	0	0	3668.6	5887.3	5232.8	0	0	0	262.04	420.52	373.77	0	0	0	1	1	2	2	0	0	0
Dlat	Dihydrolipoyllysine-residue acetyltransferase component of pyruvate dehydrogenase complex, mitochondrial	Q8BMF4	Q8BMF4			0.0606212	0.688921	-0.242702	-0.221915	16.3389	16.3105	16.1534	16.1681	15.9845	15.9222	16.3389	16.3105	16.1534	16.1681	15.9845	15.9222	82892	81273	72889	73633	64835	62095	72781	95300	106310	64504	79049	65537	2079.5	2722.9	3037.5	1843	2258.5	1872.5	28	40	43	27	33	23	17	10	11	15
Dld	Dihydrolipoyl dehydrogenase, mitochondrial	O08749	O08749			0.0959213	0.529186	0.511942	0.414182	12.0937	12.8957	12.5126	12.9834	12.9525	13.1019	12.0937	12.8957	12.5126	12.9834	12.9525	13.1019	4370.9	7620.8	5843.3	8098.4	7926.7	8791.6	7500.7	25616	19457	34008	32691	31981	357.18	1219.8	926.54	1619.4	1556.7	1522.9	3	6	3	4	6	7	7	2	5	3
Dlg4	Disks large homolog 4	Q62108	Q62108	+	WT_KO	0.00040832	0	4.62142	3.24168	8.11026	9.46332	8.98448	13.5308	13.711	13.1805	NaN	NaN	NaN	13.5308	13.711	13.1805	0	0	0	11835	13410	9284.1	0	0	0	14707	16492	9776.5	0	0	0	459.59	515.37	305.52	0	0	0	12	11	8	11	0	0	0
Dlst	Dihydrolipoyllysine-residue succinyltransferase component of 2-oxoglutarate dehydrogenase complex, mitochondrial	Q9D2G2	Q9D2G2			0.0352118	0.521347	-0.520645	-0.446376	17.5483	17.1663	17.1382	16.7699	16.9353	16.5858	17.5483	17.1663	17.1382	16.7699	16.9353	16.5858	191680	147090	144250	111750	125320	98360	645490	485520	326940	388640	528450	350900	26896	20230	13622	16193	22019	14621	36	44	30	34	35	32	12	9	10	7
Dnm1	Dynamin-1	P39053	P39053			0.04487	0.763476	-0.149083	-0.141753	19.9043	19.9493	19.924	19.6907	19.7756	19.864	19.9043	19.9493	19.924	19.6907	19.7756	19.864	981300	1012400	994740	846240	897560	954270	1029500	1257000	1097700	1208100	1157400	878850	21904	26745	23356	25705	24626	18699	162	160	166	154	157	151	57	42	45	51
Dnm1l	Dynamin-1-like protein	Q8K1M6	Q8K1M6			0.424745	0.623353	0.407331	0.279235	11.4145	10.7114	10.9842	11.3181	10.8043	12.2097	11.4145	10.7114	10.9842	11.3181	10.8043	12.2097	2729.6	1676.7	2025.7	2553.2	1788.2	4736.8	1689.5	1189	2183.5	4648.6	1959.7	5720.1	33.128	23.314	42.813	91.149	38.425	112.16	2	1	4	3	3	6	8	2	1	4
Dnm2	Dynamin-2	P39054	P39054			0.653597	0.71467	0.315581	0.191049	16.5447	15.1248	15.0874	16.1725	15.0381	16.493	16.5447	15.1248	15.0874	16.1725	15.0381	16.493	95601	35728	34815	73861	33645	92236	109680	43938	45152	103670	37567	91391	2285	915.37	940.67	2159.8	782.65	1904	4	4	3	4	3	2	14	8	10	11
Dnm3	Dynamin-3	Q8BZ98	Q8BZ98			0.457468	0.494058	1.21957	0.490885	7.60079	11.7374	11.6888	10.8249	11.1783	12.6825	NaN	11.7374	11.6888	10.8249	11.1783	12.6825	0	3414.3	3301.3	1813.9	2317.4	6573.9	1063.7	1586.7	3310.5	2173.7	2481.3	9395.5	21.274	31.735	66.209	43.473	49.627	187.91	1	1	5	4	2	4	16	9	8	12
Dpp6	Dipeptidyl aminopeptidase-like protein 6	Q9Z218	Q9Z218			0.0507819	0.721858	-0.185594	-0.173906	16.1329	16.1932	16.0318	16.0118	15.8464	15.9428	16.1329	16.1932	16.0318	16.0118	15.8464	15.9428	71858	74925	66995	66074	58917	62989	57396	112820	80796	69289	57129	69351	1366.6	2686.2	1923.7	1649.7	1360.2	1651.2	16	27	26	20	17	18	24	11	17	19
Dpysl2	Dihydropyrimidinase-related protein 2	O08553	O08553			0.100587	0.717593	-0.228985	-0.206726	16.762	16.4751	16.4289	16.2721	16.3539	16.353	16.762	16.4751	16.4289	16.2721	16.3539	16.353	111140	91093	88223	79141	83753	83703	99565	117010	93782	87521	105220	98058	3211.8	3774.6	3025.2	2823.2	3394.2	3163.1	30	29	22	20	25	33	21	14	17	16
Dync1li1	Cytoplasmic dynein 1 light intermediate chain 1	Q8R1Q8	Q8R1Q8			0.60524	0.693021	0.367719	0.221996	7.53683	7.40276	6.9318	8.82369	6.65964	7.49121	7.53683	7.40276	6.9318	NaN	6.65964	7.49121	185.7	169.22	122.09	0	101.1	179.92	502.14	499.1	407.65	0	383.8	695.25	16.738	16.637	13.588	0	12.793	23.175	2	2	2	0	1	2	1	1	1	1
Echs1	Enoyl-CoA hydratase, mitochondrial	Q8BH95	Q8BH95			0.00614588	0.0816148	1.30888	1.0491	9.94968	9.09245	9.52524	10.8259	10.8196	10.8485	NaN	NaN	NaN	10.8259	10.8196	10.8485	0	0	0	1815.2	1807.3	1843.8	0	0	0	4415.8	4247.1	4029.8	0	0	0	275.99	265.45	251.86	0	1	0	1	1	1	1	0	1	0
Eef1a1;Eef1a2	Elongation factor 1-alpha 1;Elongation factor 1-alpha 2	P10126;P62631	P10126;P62631			0.852876	0.924623	0.045853	0.0372225	12.8229	12.9085	13.0891	13.3696	12.9745	12.614	12.8229	12.9085	13.0891	13.3696	12.9745	12.614	7245.9	7688.6	8713.6	10584	8048.2	6269	17192	18481	20711	26659	25265	21699	818.66	880.06	986.22	1269.5	1203.1	1033.3	3	3	6	6	7	3	6	2	3	4
Epb41l3	Band 4.1-like protein 3;Band 4.1-like protein 3, N-terminally processed	Q9WV92	Q9WV92			0.166441	0.592262	-0.419852	-0.336273	9.78333	9.7024	10.1934	9.80851	9.1275	9.48355	9.78333	9.7024	10.1934	9.80851	NaN	9.48355	881.2	833.13	1170.9	896.72	0	715.87	578.5	626.6	2138.3	1115.3	2381.5	486.2	11.806	12.788	43.639	22.761	48.602	9.9225	2	1	3	2	4	1	8	1	1	3
Epha4;Epha5;Epha3	Ephrin type-A receptor 4;Ephrin type-A receptor 5;Ephrin type-A receptor 3	Q03137;Q60629;P29319	Q03137;Q60629;P29319			0.0690986	0.282966	0.992743	0.707963	9.38054	8.83357	8.06441	9.65769	10.0034	9.59569	NaN	NaN	NaN	9.65769	10.0034	9.59569	0	0	0	807.71	1026.4	773.73	0	0	0	1086.5	1196.6	800.47	0	0	0	21.73	23.933	16.009	0	0	0	1	1	2	2	0	0	0
Fcgr1	High affinity immunoglobulin gamma Fc receptor I	P26151	P26151			0.0956478	0.712849	-0.214626	-0.195321	15.8407	15.7876	15.848	15.4293	15.6424	15.7608	15.8407	15.7876	15.848	15.4293	15.6424	15.7608	58684	56564	58983	44124	51147	55522	51211	91048	45836	82286	63409	35527	3012.4	5355.8	2696.2	4840.3	3729.9	2089.8	11	18	10	12	12	10	12	5	12	7
Fus	RNA-binding protein FUS	P56959;Q8BQ46	P56959			0.367344	0.459395	1.02664	0.510492	8.07513	11.2201	10.9104	10.9169	10.9875	11.3812	NaN	11.2201	10.9104	10.9169	10.9875	11.3812	0	2385.5	1924.7	1933.3	2030.3	2667.4	0	2267.5	312.37	5349.8	3012.7	2170.4	0	174.43	24.028	411.52	231.74	166.95	0	3	2	2	3	2	5	0	3	2
Gbas	Protein NipSnap homolog 2	O55126	O55126			0.313428	0.444501	0.942045	0.518282	9.86212	12.4962	11.479	11.6854	12.6493	12.3288	NaN	12.4962	11.479	11.6854	12.6493	12.3288	0	5777.4	2854.5	3293.4	6424.2	5144.5	0	14728	2839.3	12267	18889	5051.4	0	920.49	177.46	766.66	1180.6	315.71	1	2	1	2	2	1	2	1	2	1
Glul	Glutamine synthetase	P15105	P15105			0.265806	0.488542	-0.744988	-0.472584	13.6828	14.2248	14.1392	13.8572	13.7859	12.1687	13.6828	14.2248	14.1392	13.8572	13.7859	12.1687	13150	19146	18044	14840	14124	4604.2	25736	43483	27665	41894	42201	8421	1513.9	2557.8	1627.4	2464.4	2482.4	495.35	8	8	10	9	9	2	9	5	6	8
Gm10881	Ig kappa chain V-V region L7	P01642	P01642			0.666081	0.691321	-0.470731	-0.233938	11.3094	11.2518	12.1319	11.69	9.19404	12.3968	11.3094	11.2518	12.1319	11.69	NaN	12.3968	2537.8	2438.6	4488.2	3304.1	0	5392.9	4394.8	4638.3	13546	7079.2	2916.3	14395	1098.7	1159.6	3386.6	1769.8	729.07	3598.8	2	2	3	1	4	0	2	1	1	2
Gm12253		Q5NC48	Q5NC48			0.522863	0.533996	-1.01617	-0.414253	12.7711	12.7565	12.0308	12.3037	8.72104	13.4851	12.7711	12.7565	12.0308	12.3037	NaN	13.4851	6990	6919.5	4184.4	5055.8	0	11466	18901	20409	13971	20281	0	44307	1453.9	1569.9	1074.7	1560.1	0	3408.2	3	1	2	1	3	1	1	1	1	1
Gm3839;Gapdh	Glyceraldehyde-3-phosphate dehydrogenase	S4R1W1;P16858;A0A1D5RLD8;V9GX06;Q64467	S4R1W1;P16858;A0A1D5RLD8			0.00110293	0.519849	0.466117	0.441591	16.365	16.4541	16.4634	16.8391	16.8571	16.9847	16.365	16.4541	16.4634	16.8391	16.8571	16.9847	84403	89780	90362	117240	118710	129690	116310	201980	211970	360650	356940	270150	7269.5	12623	13248	22541	22309	16884	12	24	18	25	30	28	15	6	10	9
Gm5571	Ig kappa chain V-V region MOPC 41	P01639	P01639			0.46491	0.722806	-0.236297	-0.182778	13.0895	12.7532	12.2154	12.4754	12.6865	12.1873	13.0895	12.7532	12.2154	12.4754	12.6865	12.1873	8716.3	6904	4755.4	5694.6	6591.9	4663.9	19317	14687	8876.4	18366	19083	2232.7	4829.2	3671.6	2219.1	4591.5	4770.6	558.16	4	2	0	2	2	2	3	2	1	1
Gm8797;Uba52;Rps27a;Ubb;Ubc;Gm5239	Ubiquitin-60S ribosomal protein L40;Ubiquitin;60S ribosomal protein L40;Ubiquitin-40S ribosomal protein S27a;Ubiquitin;40S ribosomal protein S27a;Polyubiquitin-B;Ubiquitin;Polyubiquitin-C;Ubiquitin;Ubiquitin-related 1;Ubiquitin-related 2	A0A0A6YW67;P62984;P62983;P0CG49;P0CG50;D3YYZ2	A0A0A6YW67;P62984;P62983;P0CG49;P0CG50;D3YYZ2			0.409831	0.660313	0.35111	0.254093	13.4698	13.6265	12.6824	13.95	13.7492	13.1328	13.4698	13.6265	12.6824	13.95	13.7492	13.1328	11345	12647	6573.3	15826	13770	8981.6	22982	20674	3787.6	37972	16695	12904	5745.5	5168.5	946.89	9493.1	4173.8	3226.1	5	6	5	6	5	6	4	2	3	2
Gmpr	GMP reductase 1	Q9DCZ1	Q9DCZ1			0.360064	0.277726	-2.24102	-0.706963	14.222	13.7371	14.4661	13.7202	7.59905	14.3829	14.222	13.7371	14.4661	13.7202	NaN	14.3829	19110	13655	22632	13496	0	21364	25223	46480	48720	38306	0	39677	1576.5	2905	3045	2394.1	0	2479.8	4	4	5	6	4	5	7	4	3	4
Gnao1	Guanine nucleotide-binding protein G(o) subunit alpha	P18872;Q9DC51;B2RSH2;P08752;P20612;Q3V3I2;P50149;Q8CGK7;Q6R0H7	P18872			0.54633	0.794437	0.148459	0.121138	15.0228	15.045	14.3628	14.9281	14.9335	15.0143	15.0228	15.045	14.3628	14.9281	14.9335	15.0143	33290	33806	21068	31176	31291	33095	52004	68851	34043	41079	86151	117660	3059.1	4050.1	2002.5	2416.4	5067.7	6921.4	8	9	5	9	9	14	10	6	6	4
Gnb1	Guanine nucleotide-binding protein G(I)/G(S)/G(T) subunit beta-1	P62874;Q61011	P62874			0.604289	0.790755	-0.166956	-0.128703	13.2115	13.3287	13.5452	13.3712	13.5682	12.6451	13.2115	13.3287	13.5452	13.3712	13.5682	12.6451	9485.5	10288	11954	10596	12146	6405.5	12600	21850	21389	17414	39661	23281	969.24	1680.7	1645.3	1339.5	3050.9	1790.8	2	3	3	3	5	4	6	1	3	2
Gorab	RAB6-interacting golgin	Q8BRM2	Q8BRM2			0.219287	0.686706	-0.282043	-0.236256	10.7556	10.7925	10.2531	10.2038	10.4854	10.2658	10.7556	10.7925	10.2531	10.2038	10.4854	10.2658	1728.9	1773.6	1220.4	1179.4	1433.6	1231.2	3960.9	6636	3452.3	4008.4	6742.5	4030.6	188.62	316	164.39	190.88	321.07	191.94	2	1	2	1	2	3	5	2	2	1
Gpd2	Glycerol-3-phosphate dehydrogenase, mitochondrial	Q64521	Q64521			0.542255	0.8507	0.0872711	0.0771508	14.5899	14.7405	14.5225	14.695	14.5122	14.9076	14.5899	14.7405	14.5225	14.695	14.5122	14.9076	24660	27374	23535	26523	23367	30735	22812	39500	23013	38504	24468	31983	518.45	897.72	523.02	875.08	556.09	726.89	9	14	12	19	18	14	21	6	12	9
Gria1	Glutamate receptor 1	P23818	P23818	+	WT_KO	0.0108632	0	3.64445	2.01267	12.5317	10.4061	11.6516	14.1219	15.6746	15.7263	12.5317	NaN	11.6516	14.1219	15.6746	15.7263	5921.4	0	3217.2	17828	52304	54212	3575.4	0	2003.5	47565	57656	47606	79.454	0	44.522	1057	1281.3	1057.9	1	1	1	16	16	16	20	1	1	2
Gria2	Glutamate receptor 2	P23819	P23819	+	WT_KO	0.00172621	0	7.07856	3.63191	11.4213	8.60445	8.55322	16.6781	16.6301	16.5064	11.4213	NaN	NaN	16.6781	16.6301	16.5064	2742.6	0	0	104860	101430	93097	2665.8	0	0	171890	110650	83610	61.996	0	0	3997.4	2573.3	1944.4	2	1	1	41	34	42	30	2	1	1
Gria3	Glutamate receptor 3	Q9Z2W9	Q9Z2W9	+	WT_KO	0.0016734	0	3.81902	2.53283	9.39291	9.72893	8.18307	12.6725	12.7871	13.3024	NaN	NaN	NaN	12.6725	12.7871	13.3024	0	0	0	6528.5	7068	10102	0	0	0	9670.4	8073.4	9915.6	0	0	0	241.76	201.83	247.89	0	0	0	6	6	8	12	1	1	1
Gstm1	Glutathione S-transferase Mu 1	P10649;P19639;F6Y363;O35660	P10649			0.655728	0.871631	-0.0674845	-0.0591794	19.5674	19.9026	19.9334	19.5984	19.8656	19.7369	19.5674	19.9026	19.9334	19.5984	19.8656	19.7369	776900	980090	1001300	793770	955320	873790	1714700	2134000	2069900	2140600	2196000	1882500	107170	133380	129370	133790	137250	117650	49	53	48	58	62	44	18	15	15	13
Gstm5	Glutathione S-transferase Mu 5	P48774	P48774			0.744066	0.926951	-0.0418078	-0.0373455	18.5363	18.8616	18.7731	18.551	18.7884	18.7063	18.5363	18.8616	18.7731	18.551	18.7884	18.7063	380170	476340	448000	384060	452750	427720	842070	865710	821760	1025600	1309600	952070	52630	54107	51360	64099	81850	59504	47	44	30	40	51	47	17	16	14	10
Gstp1	Glutathione S-transferase P 1	P19157;F6RWR5	P19157			0.81723	0.874717	-0.0784562	-0.0595301	20.2722	20.934	21.0706	20.331	20.6841	21.0263	20.2722	20.934	21.0706	20.331	20.6841	21.0263	1266300	2003400	2202300	1319000	1684700	2135800	2727300	5980700	5314800	3863400	4063400	7178700	227270	498390	442900	321950	338620	598220	280	290	205	323	247	255	17	15	15	13
Gstz1	Maleylacetoacetate isomerase	Q9WVL0	Q9WVL0			0.191134	0.184449	1.83722	0.847041	12.0746	10.7494	8.11143	12.0411	12.0593	12.3466	12.0746	NaN	NaN	12.0411	12.0593	12.3466	4313.3	0	0	4214.5	4268	5208.4	401.76	0	1686.3	21069	12678	8183.1	30.904	0	129.72	1620.7	975.21	629.47	0	0	3	3	3	1	8	1	0	3
Hcn1	Potassium/sodium hyperpolarization-activated cyclic nucleotide-gated channel 1	O88704	O88704			0.284021	0.358165	-1.21808	-0.613531	13.097	11.888	13.3489	9.95526	12.972	11.7525	13.097	11.888	13.3489	9.95526	12.972	11.7525	8761.9	3790.1	10433	992.73	8034.3	3450.2	7422	6695.4	13735	524.79	7197	2395.4	224.91	202.89	416.22	15.903	218.09	72.589	4	4	10	2	5	4	10	4	4	10
Hcn3	Potassium/sodium hyperpolarization-activated cyclic nucleotide-gated channel 3	O88705	O88705			0.311785	0.656615	-0.330102	-0.25681	9.35601	9.04677	9.42959	9.33186	9.05875	8.45146	9.35601	9.04677	9.42959	9.33186	9.05875	NaN	655.3	528.87	689.59	644.42	533.28	0	340.1	858.82	1093.6	840.24	322.67	0	8.5025	21.47	27.339	21.006	8.0668	0	1	2	2	1	1	0	3	1	2	3
Hk1	Hexokinase-1	P17710;O08528;Q91W97;Q3TRM8	P17710			0.83441	0.810751	-0.22272	-0.111447	14.2364	13.8442	11.3761	13.153	12.077	13.5585	14.2364	13.8442	11.3761	13.153	12.077	13.5585	19301	14707	2658	9108.8	4320.5	12065	12256	17064	6401.8	11273	4737.2	16924	231.25	321.97	120.79	212.7	89.382	319.32	6	13	5	9	5	8	19	6	13	5
Hnrnpu	Heterogeneous nuclear ribonucleoprotein U	Q8VEK3	Q8VEK3			0.124317	0.048352	2.59575	1.11037	8.27099	12.0784	8.42471	13.1218	11.9813	11.4581	NaN	12.0784	NaN	13.1218	11.9813	11.4581	0	4324.6	0	8913.8	4043.3	2813.5	0	5670.9	0	13966	3274.6	2022	0	162.03	0	399.02	93.561	57.771	0	3	3	7	1	3	3	0	3	2
Hsd17b10	3-hydroxyacyl-CoA dehydrogenase type-2	O08756	O08756			0.4474	0.58774	0.559422	0.336042	7.41878	7.10926	7.0387	7.13822	7.05061	9.05617	7.41878	7.10926	7.0387	7.13822	7.05061	NaN	171.11	138.07	131.48	140.87	132.57	0	336.44	298.17	291.1	342.69	311.53	0	24.031	21.298	20.793	24.478	22.252	0	1	1	0	1	2	0	1	1	1	1
Hsp90ab1	Heat shock protein HSP 90-beta	P11499;P08113	P11499			0.588823	0.822866	0.126781	0.104258	12.3681	12.2045	11.6913	12.2651	12.3054	12.0737	12.3681	12.2045	11.6913	12.2651	12.3054	12.0737	5286.4	4719.8	3307	4922.4	5061.6	4310.7	5517	3927.4	2551.1	4952.8	9763.5	4275.6	167.18	119.01	77.307	150.09	295.86	129.56	2	4	1	1	3	3	7	2	3	1
Hspa12a	Heat shock 70 kDa protein 12A	Q8K0U4	Q8K0U4			0.167935	0.376416	0.896733	0.584856	12.5645	12.7286	11.2992	13.3479	12.5281	13.4065	12.5645	12.7286	11.2992	13.3479	12.5281	13.4065	6057.4	6787.2	2519.9	10426	5906.4	10858	3729.4	8560.2	1149.4	13824	7955.8	13592	98.142	225.27	30.246	363.79	209.36	357.69	3	7	4	7	7	5	12	3	6	3
Hspa5	78 kDa glucose-regulated protein	P20029	P20029			0.0530295	0.191079	1.18909	0.827311	12.4444	11.4538	11.696	12.4662	13.1287	13.5666	12.4444	11.4538	11.696	12.4662	13.1287	13.5666	5573.8	2805	3317.8	5658.4	8956.2	12133	5063.7	1163.1	3668.9	11573	11859	10379	168.79	38.77	122.3	385.76	395.29	345.98	5	3	4	7	14	6	18	6	4	6
Hspa8	Heat shock cognate 71 kDa protein	P63017	P63017			0.0771782	0.719843	0.195847	0.180874	17.1104	16.9734	16.9937	17.326	17.2528	17.0863	17.1104	16.9734	16.9937	17.326	17.2528	17.0863	141500	128680	130500	164300	156180	139150	110410	177000	141380	229880	188290	132740	3345.8	5363.5	4284.1	6966	5705.7	4022.5	43	54	41	54	46	46	27	17	20	23
Hspa9	Stress-70 protein, mitochondrial	P38647	P38647			3.99831e-05	0.278062	0.743756	0.716561	16.3456	16.3413	16.2656	17.1157	17.0255	17.0426	16.3456	16.3413	16.2656	17.1157	17.0255	17.0426	83276	83029	78785	142020	133410	135000	67936	70165	67327	231520	182890	157560	1787.8	1846.4	1771.8	6092.7	4812.9	4146.3	24	30	31	53	67	58	24	16	18	17
Hspd1	60 kDa heat shock protein, mitochondrial	P63038	P63038			0.0122052	0.226391	0.94741	0.777811	13.1182	12.5415	12.8029	13.5307	13.7572	14.017	13.1182	12.5415	12.8029	13.5307	13.7572	14.017	8891.7	5961.5	7145.8	11834	13846	16578	8571.2	8242	7762.3	37533	30763	48865	259.73	249.76	235.22	1137.4	932.21	1480.8	9	6	5	12	11	14	13	6	4	3
Idh3b	Isocitrate dehydrogenase [NAD] subunit, mitochondrial	Q91VA7	Q91VA7			0.07188	0.321986	0.906192	0.660144	11.8474	12.5732	12.8479	13.7595	13.2169	13.0107	11.8474	12.5732	12.8479	13.7595	13.2169	13.0107	3685	6094.1	7372.3	13868	9521.1	8253.2	5648.9	10036	8277.7	35398	27540	24619	297.31	528.19	435.67	1863	1449.5	1295.7	3	4	4	15	11	6	12	2	4	4
Igh-3	Ig gamma-2B chain C region	P01867	P01867			0.0946725	0.627973	-0.323367	-0.281608	18.5517	18.3659	18.6882	18.4353	18.0515	18.149	18.5517	18.3659	18.6882	18.4353	18.0515	18.149	384260	337830	422390	354470	271670	290660	833140	848900	967290	992770	536810	508740	64088	65300	74407	76367	41293	39134	59	95	77	108	76	69	10	8	9	9
Ighg1	Ig gamma-1 chain C region, membrane-bound form	P01869	P01869			0.120213	0.530994	-0.552886	-0.431707	16.1213	15.8985	15.755	15.6828	15.5771	14.8563	16.1213	15.8985	15.755	15.6828	15.5771	14.8563	71284	61085	55299	52600	48884	29661	213790	163000	203560	167790	197200	86090	13362	10188	12722	10487	12325	5380.6	12	9	18	14	19	13	8	6	5	5
Ighg2c	Ig gamma-2A chain C region secreted form	F6TQW2;P01864;P01863;P01865	F6TQW2;P01864			0.0605829	0.492383	-0.592671	-0.48236	18.3518	18.8807	18.8405	18.3688	18.0869	17.8393	18.3518	18.8807	18.8405	18.3688	18.0869	17.8393	334540	482690	469410	338510	278420	234510	593020	1699000	977960	943410	1179100	898710	49418	141590	81497	78617	98257	74893	74	101	100	72	79	69	12	11	11	10
Ighm	Ig mu chain C region	P01872	P01872			0.0742218	0.580353	-0.401257	-0.343814	15.5296	15.1057	15.6129	14.9033	15.0915	15.0496	15.5296	15.1057	15.6129	14.9033	15.0915	15.0496	47301	35258	50112	30644	34913	33913	48043	26607	51976	30003	59416	38496	2183.8	1209.4	2362.5	1363.8	2700.7	1749.8	7	7	11	10	12	12	11	5	5	8
Ighv1-64		A0A075B5X3	A0A075B5X3			0.61382	0.587846	0.80098	0.324831	7.871	12.4016	12.0735	11.6819	11.7706	11.2965	NaN	12.4016	12.0735	11.6819	11.7706	11.2965	0	5410.8	4310	3285.5	3493.9	2515.3	0	12516	19917	10336	18075	5675.5	0	3129.1	4979.2	2584.1	4518.9	1418.9	0	1	2	1	2	1	2	0	1	2
Ighv1-81		A0A075B5Y4;P01747;P01746	A0A075B5Y4			0.335959	0.713919	0.230571	0.190393	14.0111	14.4339	14.6128	14.5295	14.4203	14.7997	14.0111	14.4339	14.6128	14.5295	14.4203	14.7997	16511	22133	25054	23649	21925	28521	33295	41993	67329	72889	79583	100250	5549.1	6998.9	11222	12148	13264	16708	4	7	4	5	12	13	4	2	3	2
Ighv4-1		A0A075B5R5;P01806;P01812;P01808;P01807;P01809;P01810	A0A075B5R5			0.392613	0.60527	-0.455558	-0.308672	12.6744	13.6108	12.7521	12.2273	13.2942	12.1491	12.6744	13.6108	12.7521	12.2273	13.2942	12.1491	6536.8	12510	6898.5	4794.9	10045	4541.9	12930	37775	20636	12311	53069	14112	1616.3	4721.9	2579.5	1538.8	6633.6	1764	3	5	4	5	5	4	5	2	3	2
Ighv5-12	Ig heavy chain V region 5-84	A0A075B5Q4;P18525;A0A0A6YWC7	A0A075B5Q4;P18525			0.785866	0.719416	0.42508	0.172571	12.4287	8.11119	12.5478	11.6452	11.2814	11.4363	12.4287	NaN	12.5478	11.6452	11.2814	11.4363	5513.3	0	5987.7	3202.9	2489.1	2771.3	10207	0	21579	13680	7522.2	11642	1458.1	0	3082.8	1954.2	1074.6	1663.1	2	0	2	5	5	3	3	1	0	1
Ighv5-16		A0A0B4J1P4	A0A0B4J1P4			0.960874	0.962788	0.029185	0.0187188	11.5584	10.4115	9.68594	10.746	10.3368	10.6605	11.5584	10.4115	NaN	10.746	10.3368	10.6605	3015.9	1362	0	1717.4	1293.3	1618.6	10316	2688	0	9028.7	3285.3	4499.4	1473.8	384	0	1289.8	469.33	642.77	2	1	0	2	2	1	2	2	1	0
Ighv5-17	Ig heavy chain V region MOPC 21	A0A075B5R1;P01783	A0A075B5R1;P01783			0.0779707	0.0503667	-2.11779	-1.11536	12.0484	10.2193	12.9631	9.36676	9.10639	10.4042	12.0484	10.2193	12.9631	NaN	NaN	NaN	4235.6	1192.1	7985.3	0	0	0	9811	1170	29260	0	0	0	1635.2	195	4876.7	0	0	0	1	0	2	0	0	0	3	1	1	2
Ighv5-6;Ighv5-9-1	Ig heavy chain V region 345;Ig heavy chain V region RF	A0A075B5Q0;A0A0A6YVS4;P18526;P18524	A0A075B5Q0;A0A0A6YVS4;P18526;P18524			0.0767558	0.03664	-2.78524	-1.28067	12.418	12.1457	12.1208	7.92418	11.7461	8.65842	12.418	12.1457	12.1208	NaN	11.7461	NaN	5472.6	4531.2	4453.6	0	3435.1	0	13529	12219	15177	0	11923	0	2254.9	2036.4	2529.5	0	1987.2	0	1	1	2	2	1	0	2	1	1	1
Ighv6-3;Ighv6-7	Ig heavy chain V-III region HPC76;Ig heavy chain V region AMPC1;Ig heavy chain V-III region ABE-47N;Ig heavy chain V-III region U61;Ig heavy chain V-III region A4;Ig heavy chain V-III region J606	A0A075B5T2;A0A0A6YWU3;P01804;P01803;P01799;P01797;P01796;P01801;A0A075B5P9;A0A0A6YX19;A0A0A6YXL5;P18527;P01800;P01798;P01802;P18530;P84751	A0A075B5T2;A0A0A6YWU3;P01804;P01803;P01799;P01797;P01796;P01801			0.196554	0.524722	-0.55875	-0.410554	13.1093	13.079	14.0863	13.154	12.7424	12.702	13.1093	13.079	14.0863	13.154	12.7424	12.702	8836.9	8653.2	17394	9114.7	6852.6	6663.1	16805	16081	42398	68189	12772	7092.1	2100.7	2010.1	5299.8	8523.6	1596.5	886.52	4	3	7	5	4	3	4	3	3	3
Ighv7-1		A0A075B5S2;P01790;P01794;P01791;P01788;P01787	A0A075B5S2			0.0441957	0.400138	-0.698192	-0.562649	11.9797	11.5432	12.1945	11.2616	11.4291	10.9321	11.9797	11.5432	12.1945	11.2616	11.4291	10.9321	4038.8	2984.3	4687.3	2455.1	2757.5	1953.9	4218.2	2486.8	6987.8	2402.1	5799.8	6621.9	602.6	355.25	998.26	343.16	828.54	945.98	3	2	5	3	4	2	3	2	2	3
Ighv7-3;Ighv7-2		A0A075B5R2;A0A0A6YX91;P01786	A0A075B5R2;A0A0A6YX91			0.057744	0.530576	-0.500768	-0.420856	12.1133	11.849	11.5718	11.2907	11.5514	11.1897	12.1133	11.849	11.5718	11.2907	11.5514	11.1897	4430.7	3689	3044	2505.2	3001.3	2335.8	10899	9898.5	9246.1	11616	10366	9348.1	2179.8	1979.7	1849.2	2323.2	2073.1	1869.6	1	3	3	4	3	1	4	1	2	2
Ighv9-2;Ighv9-3;Ighv9-4		A0A0B4J1J4;A0A0B4J1J5;A0A0A6YWH6	A0A0B4J1J4;A0A0B4J1J5;A0A0A6YWH6			0.106071	0.316705	-1.01533	-0.682237	10.7055	11.4209	10.8919	9.19977	10.7151	10.0573	10.7055	11.4209	10.8919	NaN	10.7151	10.0573	1669.8	2741.7	1900.1	0	1681	1065.5	3279	5872.8	4607.5	0	10077	3675.3	546.5	978.79	767.91	0	1679.5	612.54	2	2	1	0	3	2	2	1	2	1
Igkv1-135;Igkv1-133		A0A0B4J1H7;A0A0B4J1H8	A0A0B4J1H7;A0A0B4J1H8			0.0437884	0.354135	-0.79626	-0.625074	13.4226	13.9164	14.1527	13.2658	13.1331	12.704	13.4226	13.9164	14.1527	13.2658	13.1331	12.704	10980	15462	18213	9849.5	8983.5	6672.6	23304	28998	43445	28367	18334	12665	2913	3624.8	5430.6	3545.9	2291.8	1583.1	3	3	3	3	2	0	3	2	1	2
Igkv16-104		A0A0B4J1I1	A0A0B4J1I1			0.685851	0.762238	-0.215619	-0.144187	13.5445	12.6669	12.5178	13.4387	12.4349	12.2088	13.5445	12.6669	12.5178	13.4387	12.4349	12.2088	11948	6503.1	5864.4	11103	5537	4733.7	24832	13253	5611	37871	15920	4471	12416	6626.5	2805.5	18935	7960	2235.5	3	8	2	8	3	2	2	1	1	1
Igk-V19-17	Ig kappa chain V19-17	P01633	P01633			0.468809	0.781378	-0.159578	-0.133025	12.8467	13.2527	12.8983	12.586	13.1163	12.8166	12.8467	13.2527	12.8983	12.586	13.1163	12.8166	7366.1	9759.9	7634.4	6148.6	8879.7	7213.9	14483	21077	16903	14957	20868	15767	2896.6	4215.4	3380.6	2991.4	4173.5	3153.3	2	1	1	1	1	2	2	2	2	2
Igkv2-109	Ig kappa chain V-II region 17S29.1	A0A075B5K6;P03976	A0A075B5K6;P03976			0.161233	0.625758	0.348001	0.289337	11.575	11.8635	11.7945	12.4132	12.0849	11.7789	11.575	11.8635	11.7945	12.4132	12.0849	11.7789	3050.9	3726.1	3552.2	5454.4	4344.3	3513.9	5998.7	8046.6	7864.7	13269	10209	7679.9	1499.7	2011.6	1966.2	3317.1	2552.3	1920	1	1	1	1	1	1	1	1	1	1
Igkv2-137	Ig kappa chain V-II region 7S34.1	A0A0B4J1H6;P01630	A0A0B4J1H6;P01630			0.175905	0.28131	-1.28763	-0.721718	12.5832	12.0691	12.7852	12.2682	11.569	9.73733	12.5832	12.0691	12.7852	12.2682	11.569	9.73733	6136.3	4297	7058.7	4932.8	3038.3	853.55	7716.3	11347	9995.1	20342	8731.1	1193.1	1543.3	2269.5	1999	4068.3	1746.2	238.62	1	2	2	3	2	1	3	1	1	2
Igkv4-57		A0A0A6YYE7;A0A0B4J1I3;A0A0A6YYE5;A0A075B5L8	A0A0A6YYE7			0.350448	0.803	0.131562	0.11699	14.5681	14.5726	14.6573	14.9043	14.7909	14.4977	14.5681	14.5726	14.6573	14.9043	14.7909	14.4977	24291	24367	25840	30664	28346	23133	62097	49714	65249	69902	62419	37748	10350	8285.7	10875	11650	10403	6291.3	4	7	4	8	9	3	3	2	2	3
Igkv4-91	Ig kappa chain V-IV region S107B	A0A0G2JH00;A0A0G2JGI6;A0A075B5L2;P01680	A0A0G2JH00;A0A0G2JGI6;A0A075B5L2;P01680			0.403682	0.381503	-1.57036	-0.585234	12.5247	12.6131	13.4756	13.1747	12.7284	7.99931	12.5247	12.6131	13.4756	13.1747	12.7284	NaN	5892.6	6265.2	11391	9246.4	6786.1	0	11586	13530	25219	22493	15948	0	2896.5	3382.5	6304.7	5623.2	3986.9	0	3	3	3	3	3	0	1	1	1	1
Igkv5-45		A0A0G2JDV4;A0A0B4J1J1	A0A0G2JDV4;A0A0B4J1J1			0.127979	0.0984645	-2.05979	-0.992429	13.3421	12.2136	12.1104	8.64894	10.7513	12.0865	13.3421	12.2136	12.1104	NaN	NaN	12.0865	10384	4749.7	4421.8	0	0	4349.2	18699	9394.2	8966.4	31217	36315	13101	4674.8	2348.6	2241.6	7804.2	9078.7	3275.2	1	1	1	4	3	2	2	1	1	1
Igkv7-33	Ig kappa chain V-I region S107A;Ig kappa chain V-V region MOPC 21	A0A140T8P2;A0A0G2JEI6;P01632;P01634	A0A140T8P2;A0A0G2JEI6;P01632;P01634			0.646049	0.813187	-0.139539	-0.108891	12.1124	12.1323	11.6495	12.2885	11.638	11.549	12.1124	12.1323	11.6495	12.2885	11.638	11.549	4427.9	4489.3	3212.5	5002.9	3187	2996.4	11152	8910.5	6537.2	15532	6883.9	2734.8	2230.4	1782.1	1307.4	3106.3	1376.8	546.95	2	1	2	3	1	1	2	2	1	1
Iglv1	Ig lambda-1 chain V region;Ig lambda-1 chain V region S43;Ig lambda-2 chain V region;Ig lambda-2 chain V region MOPC 315;Ig lambda-1 chain V region H2020	A0A075B663;P01723;P01727;P01728;P01729;P01726	A0A075B663;P01723;P01727;P01728;P01729;P01726			0.711403	0.895133	0.0552559	0.04851	13.2277	13.5749	13.2224	13.4571	13.2465	13.4872	13.2277	13.5749	13.2224	13.4571	13.2465	13.4872	9592.7	12203	9557.4	11246	9718.4	11483	28451	21627	28087	22451	18743	20597	5690.2	4325.3	5617.4	4490.3	3748.7	4119.5	2	1	1	1	1	2	2	2	1	2
Immt	MICOS complex subunit Mic60	Q8CAQ8	Q8CAQ8			0.00234277	0.146656	-1.02644	-0.893134	15.5132	15.9472	15.9496	14.8219	14.801	14.7078	15.5132	15.9472	15.9496	14.8219	14.801	14.7078	46766	63180	63288	28963	28545	26760	36285	93740	79286	37090	18775	21104	788.8	2037.8	1723.6	806.3	408.15	458.79	30	39	41	19	17	13	29	19	24	25
Iqsec1	IQ motif and SEC7 domain-containing protein 1	Q8R0S2;Q3TES0;Q5DU25	Q8R0S2			0.0140022	0.03435	1.77596	1.24574	8.23241	9.61851	9.22768	10.671	11.0085	10.727	NaN	NaN	NaN	10.671	11.0085	10.727	0	0	0	1630.4	2060.1	1694.9	0	0	0	415.92	3398.4	2236	0	0	0	8.1552	66.635	43.844	0	0	0	1	2	3	5	0	0	0
Itch	E3 ubiquitin-protein ligase Itchy	Q8C863	Q8C863	+	WT_KO	0.00772768	0	3.24012	1.95924	7.26289	9.22374	7.55073	10.7894	11.4983	11.4701	NaN	NaN	NaN	10.7894	11.4983	11.4701	0	0	0	1769.8	2892.8	2836.9	0	0	0	1063.2	3235.8	4069.6	0	0	0	23.113	70.345	88.47	0	0	0	2	4	4	5	0	0	0
Kif5c;Kif5b;Kif5a	Kinesin heavy chain isoform 5C;Kinesin-1 heavy chain;Kinesin heavy chain isoform 5A	P28738;Q61768;P33175	P28738;Q61768;P33175			0.0585303	0.529407	-0.487573	-0.411181	10.6869	10.7165	10.3191	10.1088	9.8427	10.3082	10.6869	10.7165	10.3191	10.1088	NaN	10.3082	1648.4	1682.6	1277.5	1104.2	0	1267.9	1334.5	1684.1	2242.8	1202.5	0	1146	23.008	29.036	38.669	20.733	0	19.759	1	2	2	1	0	4	3	1	2	2
Krt76;4732456N10Rik;Krt84	Keratin, type II cytoskeletal 2 oral;Keratin, type II cuticular Hb4	Q3UV17;E9Q1Z0;Q99M73	Q3UV17;E9Q1Z0;Q99M73			0.149599	0.193238	-1.57485	-0.835684	12.4912	12.1761	11.5726	11.4205	8.82239	11.2724	12.4912	12.1761	11.5726	11.4205	NaN	11.2724	5757.3	4627.9	3045.7	2741.1	0	2473.6	8685.3	4799.6	6104.4	6036.3	0	2316.6	241.26	133.32	169.57	167.68	0	64.35	2	1	1	1	0	1	2	1	2	1
Lgi1	Leucine-rich glioma-inactivated protein 1	Q9JIA1	Q9JIA1			0.0341003	0.0280667	2.46968	1.38675	8.45593	10.5979	9.56743	11.3751	11.7115	12.9437	NaN	10.5979	NaN	11.3751	11.7115	12.9437	0	1549.8	0	2656.2	3353.5	7878.3	0	1250.5	762.88	2516.5	6227.8	7380.1	0	40.339	24.609	81.179	200.9	238.07	1	2	2	7	4	6	9	1	2	2
Lppr4	Lipid phosphate phosphatase-related protein type 4	Q7TME0	Q7TME0			0.026617	0.0392571	2.10197	1.30281	8.1736	9.97432	8.14061	10.9145	10.6789	11.0011	NaN	NaN	NaN	10.9145	10.6789	11.0011	0	0	0	1930.1	1639.3	2049.6	0	0	0	2412.6	1153.3	2934.3	0	0	0	67.016	32.037	81.509	1	0	0	4	2	3	6	1	0	0
Mag	Myelin-associated glycoprotein	P20917	P20917			0.670028	0.712098	-0.390299	-0.210948	10.1145	10.7485	10.7494	11.0897	8.50624	10.8456	10.1145	10.7485	10.7494	11.0897	NaN	10.8456	1108.6	1720.4	1721.4	2179.4	0	1840.1	721.87	1281.6	1156	4442.8	0	2385.4	27.764	49.293	44.462	170.88	0	91.746	1	2	1	3	1	1	3	1	2	1
Map1a	Microtubule-associated protein 1A;MAP1A heavy chain;MAP1 light chain LC2	Q9QYR6	Q9QYR6			0.124655	0.623803	0.342644	0.291167	13.1912	13.6686	13.6338	13.6701	13.8916	13.9597	13.1912	13.6686	13.6338	13.6701	13.8916	13.9597	9352.6	13021	12711	13035	15198	15933	15195	25865	22452	23135	32946	31513	127.69	217.35	188.67	194.41	276.85	264.81	3	4	5	6	6	8	13	3	4	5
Map6	Microtubule-associated protein 6	Q7TSJ2	Q7TSJ2			0.656309	0.783893	0.174464	0.127955	12.2483	11.8132	12.3955	12.254	12.9115	11.8148	12.2483	11.8132	12.3955	12.254	12.9115	11.8148	4865.1	3598.5	5388	4884.5	7704.8	3602.6	4135.6	4235.9	6875.5	6972.7	8821.9	2890.1	66.704	68.321	110.9	112.46	142.29	46.614	4	4	6	5	6	5	13	4	4	7
Mapt	Microtubule-associated protein tau	P10637	P10637			0.773577	0.872367	0.0765273	0.0612902	9.77841	9.57054	9.21505	9.22516	9.79297	9.77545	9.77841	9.57054	9.21505	9.22516	9.79297	9.77545	878.2	760.36	594.3	598.48	887.11	876.4	840.39	744.36	1470.2	796.83	3622.1	1124	25.466	22.556	44.553	24.146	109.76	34.062	4	2	4	1	6	2	4	1	1	3
Mbp	Myelin basic protein	P04370	P04370			0.430435	0.71627	0.251823	0.1956	16.2202	16.4986	16.6608	16.5578	17.2134	16.3639	16.2202	16.4986	16.6608	16.5578	17.2134	16.3639	76343	92594	103610	96472	151970	84336	148220	190690	221880	189770	317400	257710	16469	21188	24653	21085	35267	28634	30	26	27	49	38	20	6	4	4	4
Mog	Myelin-oligodendrocyte glycoprotein	Q61885	Q61885			0.60249	0.691707	0.389938	0.230648	9.93774	10.3387	10.321	11.5534	10.9329	9.28105	9.93774	10.3387	10.321	11.5534	10.9329	NaN	980.75	1295	1279.2	3005.5	1954.9	0	369.21	4752.3	542.25	13012	1252.6	0	33.565	432.03	49.295	1182.9	113.87	0	1	1	1	4	3	0	3	1	1	1
Mtco2	Cytochrome c oxidase subunit 2	P00405	P00405			0.718383	0.837523	0.110992	0.0862599	13.3784	14.0591	14.2627	14.186	13.8275	14.0197	13.3784	14.0591	14.2627	14.186	13.8275	14.0197	10649	17069	19656	18638	14538	16609	13262	38363	39419	46465	34911	45650	1657.7	4795.4	4927.4	5808.1	4363.9	5706.3	4	4	7	11	6	3	4	3	2	3
Naa50	N-alpha-acetyltransferase 50	Q6PGB6	Q6PGB6			0.19602	0.875448	-0.0648534	-0.0622492	16.0769	16.1385	16.0066	15.9955	15.9885	16.0435	16.0769	16.1385	16.0066	15.9955	15.9885	16.0435	69124	72140	65838	65330	65017	67542	166300	149670	129180	167860	151930	129180	15118	13606	11743	15260	13812	11744	16	11	17	20	13	12	9	7	7	8
Ncam1	Neural cell adhesion molecule 1	P13595	P13595			0.566949	0.636787	0.478599	0.270698	7.51001	9.7102	9.70034	9.56733	9.78589	9.00312	NaN	9.7102	9.70034	9.56733	9.78589	9.00312	0	837.65	831.94	758.67	882.77	513.11	1621.6	682.67	1291.7	1011.2	1001.5	377.63	34.502	14.525	27.484	21.515	21.31	8.0346	1	3	2	3	2	1	5	1	3	2
Ncdn	Neurochondrin	Q9Z0E0	Q9Z0E0			0.377021	0.719227	0.210612	0.173751	10.252	10.8165	10.754	10.7248	11.0456	10.6839	10.252	10.8165	10.754	10.7248	11.0456	10.6839	1219.4	1803.4	1726.9	1692.3	2113.8	1645	1793.7	2694	1186.2	2427.4	2183.1	1270.8	52.754	79.236	34.887	71.395	64.21	37.376	2	4	1	4	2	4	5	2	4	2
Nckap1	Nck-associated protein 1	P28660;Q8K1X4	P28660			0.605156	0.622632	-0.622154	-0.294811	12.329	12.0946	11.1436	9.15132	12.5041	12.0454	12.329	12.0946	11.1436	NaN	12.5041	12.0454	5145.2	4373.7	2262.4	0	5809.2	4226.9	4387.2	5331.7	2573.4	3820.1	6304	5042.5	71.921	87.405	42.187	62.625	103.34	82.663	3	3	4	3	5	5	10	4	3	5
Ndufa4	Cytochrome c oxidase subunit NDUFA4	Q62425	Q62425			0.0904932	0.0470476	2.48469	1.17278	12.0813	9.89762	8.23688	12.3739	12.5415	12.7545	12.0813	NaN	NaN	12.3739	12.5415	12.7545	4333.4	0	0	5307.8	5961.6	6910	8180.8	0	0	12397	15560	14501	1363.5	0	0	2066.2	2593.3	2416.8	1	0	0	2	2	1	2	1	0	0
Ndufs1	NADH-ubiquinone oxidoreductase 75 kDa subunit, mitochondrial	Q91VD9	Q91VD9			0.524988	0.822585	-0.123446	-0.104839	12.9977	12.7542	12.6119	12.5253	12.5293	12.9388	12.9977	12.7542	12.6119	12.5253	12.5293	12.9388	8178.7	6908.7	6260	5895.2	5911.6	7851.8	6760	7885.4	7084.3	11559	3982.2	8778.3	160.95	187.75	168.67	275.22	94.815	209.01	3	6	7	5	7	7	9	3	6	6
Nipsnap1	Protein NipSnap homolog 1	O55125	O55125			0.111658	0.0525565	2.46914	1.11538	9.53997	13.0288	9.26881	12.9187	13.1153	13.211	NaN	13.0288	NaN	12.9187	13.1153	13.211	0	8357.2	0	7743.3	8873.7	9481.9	4262.5	16926	0	17666	24589	19436	304.47	1209	0	1261.9	1756.3	1388.3	2	2	0	1	4	2	3	2	1	0
Nit1	Nitrilase homolog 1	Q8VDK1	Q8VDK1			0.444125	0.490804	-1.0264	-0.464401	15.8221	12.2592	12.2756	11.9727	12.8177	12.4873	15.8221	12.2592	12.2756	11.9727	12.8177	12.4873	57934	4902	4958.2	4019.3	7219.4	5741.8	119100	5942	10458	5488.1	20855	12231	5413.6	270.09	475.36	249.46	947.97	555.94	14	1	3	2	3	4	6	6	2	3
Nlgn3	Neuroligin-3	Q8BYM5	Q8BYM5	+	WT_KO	0.000670121	0	3.78652	2.71186	8.6049	8.25172	7.32623	11.7831	12.0585	11.7009	NaN	NaN	NaN	11.7831	12.0585	11.7009	0	0	0	3524.2	4265.4	3329	0	0	0	2536	4715.3	5368.2	0	0	0	101.44	188.61	214.73	0	0	0	6	2	4	6	0	0	0
Nptn	Neuroplastin	P97300	P97300			0.148676	0.319993	1.06231	0.66608	9.08448	11.002	9.54334	10.7453	11.2118	10.8596	NaN	11.002	NaN	10.7453	11.2118	10.8596	0	2050.8	0	1716.6	2371.8	1858.1	0	1712.5	0	1683	2015.4	3644.5	0	85.623	0	84.151	100.77	182.22	0	2	1	1	1	2	3	0	2	1
Nsf	Vesicle-fusing ATPase	P46460	P46460			0.0279595	0.62473	0.310528	0.284352	16.1574	15.9111	15.9219	16.3942	16.2441	16.2836	16.1574	15.9111	15.9219	16.3942	16.2441	16.2836	73090	61620	62084	86131	77619	79775	53817	59790	70604	135970	105200	80606	1145	1272.1	1502.2	2892.9	2238.4	1715	24	33	31	48	41	39	33	16	18	22
Ogdh	2-oxoglutarate dehydrogenase, mitochondrial	Q60597	Q60597			0.00885531	0.663078	-0.265691	-0.251666	19.1239	19.0749	19.1141	18.7575	18.8182	18.9401	19.1239	19.0749	19.1141	18.7575	18.8182	18.9401	571320	552220	567420	443180	462210	502960	565730	616330	675550	598090	527130	484280	12572	13696	15012	13291	11714	10762	115	97	130	101	118	99	56	35	35	49
Ogdhl		E9Q7L0	E9Q7L0			0.0151693	0.587185	-0.359827	-0.330627	17.3353	17.0861	17.1412	16.8026	16.7641	16.9164	17.3353	17.0861	17.1412	16.8026	16.7641	16.9164	165360	139130	144550	114310	111300	123690	158490	139780	137410	163760	148400	140280	3372.1	2974.1	2923.5	3484.2	3157.4	2984.7	56	43	44	50	51	56	44	30	25	29
Olfr538;Olfr45	Olfactory receptor	Q7TRT5;Q8VGM1	Q7TRT5;Q8VGM1			0.572596	0.589017	-0.719092	-0.331115	12.7711	12.7565	12.0308	12.3037	9.61226	13.4851	12.7711	12.7565	12.0308	12.3037	NaN	13.4851	6990	6919.5	4184.4	5055.8	0	11466	18901	20409	13971	20281	0	44307	3150.2	3401.4	2328.5	3380.1	0	7384.4	3	7	7	8	5	7	1	1	1	1
Opa1	Dynamin-like 120 kDa protein, mitochondrial;Dynamin-like 120 kDa protein, form S1	P58281	P58281			0.37027	0.43931	1.1245	0.531671	11.7059	11.5101	8.28117	11.7614	11.6844	11.4249	11.7059	11.5101	NaN	11.7614	11.6844	11.4249	3340.6	2916.6	0	3471.6	3291.1	2749.4	3393.8	2407.1	0	2677.6	4678.8	4418.4	62.848	44.576	0	49.584	86.644	81.822	5	3	0	4	3	5	8	4	3	0
Pc	Pyruvate carboxylase, mitochondrial	Q05920	Q05920			0.217002	0.588542	0.424966	0.329368	10.6686	9.87405	10.7915	10.9443	10.8555	10.8093	10.6686	NaN	10.7915	10.9443	10.8555	10.8093	1627.7	0	1772.4	1970.4	1852.8	1794.4	823.28	0	1637.9	1340.7	3006.8	3135.4	14.701	0	29.247	23.94	53.693	55.989	1	0	2	2	3	3	5	1	0	2
Pcdh1		F7BJK1	F7BJK1			0.272664	0.486817	0.795517	0.489256	8.49132	10.2175	10.4435	10.3971	10.7296	10.412	NaN	10.2175	10.4435	10.3971	10.7296	10.412	0	1190.6	1392.5	1348.5	1698	1362.5	0	1505.2	465.91	2119.5	2703.6	1377.8	0	38.594	11.946	54.347	69.324	35.328	0	2	1	1	3	3	5	0	2	1
Pcmt1	Protein-L-isoaspartate(D-aspartate) O-methyltransferase	P23506	P23506			0.186222	0.475807	-0.730078	-0.500706	14.9789	14.2696	14.6898	13.0983	14.2969	14.3529	14.9789	14.2696	14.6898	13.0983	14.2969	14.3529	32293	19751	26428	8769.4	20128	20925	62033	35882	47338	11500	65895	58128	5169.4	2990.2	3944.9	958.37	5491.3	4844	9	7	10	6	7	7	8	6	4	5
Pdha1	Pyruvate dehydrogenase E1 component subunit alpha, somatic form, mitochondrial	P35486	P35486			0.745098	0.718345	-0.334415	-0.170634	13.0504	12.3171	12.641	13.8664	10.6366	12.5022	13.0504	12.3171	12.641	13.8664	10.6366	12.5022	8483.1	5102.9	6387.4	14935	1592	5801.5	16580	7075.2	17434	34222	516.13	19060	753.62	321.6	792.46	1555.5	23.461	866.35	7	4	11	11	2	4	8	4	2	4
Pdhb	Pyruvate dehydrogenase E1 component subunit beta, mitochondrial	Q9D051	Q9D051			0.70726	0.745567	0.244538	0.152253	14.1642	13.8733	12.4689	13.6905	14.302	13.2475	14.1642	13.8733	12.4689	13.6905	14.302	13.2475	18359	15007	5669.1	13221	20199	9725.3	31892	32035	7682.2	31443	61168	19020	1518.7	1525.5	365.82	1497.3	2912.8	905.72	8	6	5	7	11	4	8	4	6	3
Pfkl	ATP-dependent 6-phosphofructokinase, liver type	P12382	P12382			0.0117329	0.365378	0.732011	0.627506	12.4592	12.5363	12.4643	13.1517	12.9729	13.5314	12.4592	12.5363	12.4643	13.1517	12.9729	13.5314	5631.2	5940.3	5651.2	9100.1	8039.4	11840	3801	6903.8	3516.4	13232	10539	14576	118.78	215.75	109.89	413.51	329.33	455.49	8	4	1	4	5	8	12	4	3	2
Pfkm	ATP-dependent 6-phosphofructokinase, muscle type	P47857	P47857			0.235608	0.22188	1.70018	0.766144	13.0552	9.42748	13.1021	13.5083	13.4766	13.7004	13.0552	NaN	13.1021	13.5083	13.4766	13.7004	8511.5	0	8792.9	11652	11399	13312	6483	0	8498.9	14161	18715	12791	196.46	0	257.54	429.11	567.12	387.61	5	0	7	8	7	8	13	5	0	7
Pfkp	ATP-dependent 6-phosphofructokinase, platelet type	Q9WUA3	Q9WUA3			0.130049	0.52834	0.493551	0.391835	11.8646	11.9237	12.2526	12.3352	12.9623	12.224	11.8646	11.9237	12.2526	12.3352	12.9623	12.224	3729	3884.9	4879.8	5167.3	7980.7	4784	3002.9	3882.9	3426.3	9560.8	7398.9	9196.4	90.997	117.66	103.83	289.72	224.21	278.68	5	3	4	6	5	6	10	5	4	6
Pfn2	Profilin-2	Q9JJV2	Q9JJV2			0.0510148	0.0460421	2.08681	1.18774	10.8942	8.74099	8.52413	11.4992	11.5011	11.4194	10.8942	NaN	NaN	11.4992	11.5011	11.4194	1903.2	0	0	2894.8	2898.6	2738.9	3742.1	0	0	7041.9	6811.7	5986.1	534.58	0	0	1006	973.1	855.16	1	1	1	1	1	1	1	1	1	1
Phb	Prohibitin	P67778	P67778			0.941814	0.97969	0.00985527	0.00874568	11.8091	11.6165	12.022	11.8011	11.9199	11.7562	11.8091	11.6165	12.022	11.8011	11.9199	11.7562	3588.3	3140	4158.9	3568.4	3874.9	3459.1	8275.1	7149.3	13243	4161.6	10714	4413	459.73	397.18	735.7	231.2	595.24	245.16	3	2	4	1	3	1	6	3	2	4
Phyhip	Phytanoyl-CoA hydroxylase-interacting protein	Q8K0S0	Q8K0S0			0.0673733	0.527597	0.460901	0.38895	10.4191	10.447	9.96708	10.816	10.5399	10.8599	10.4191	10.447	9.96708	10.816	10.5399	10.8599	1369.2	1395.9	1000.9	1802.8	1488.8	1858.5	472.93	3971.8	5816.6	770.38	4656.7	4176.6	29.558	248.24	363.54	48.149	291.04	261.04	2	2	1	1	3	2	4	1	2	2
Pip5k1c	Phosphatidylinositol 4-phosphate 5-kinase type-1 gamma	O70161;P70182;P70181	O70161			0.316139	0.688196	-0.288123	-0.230189	12.024	12.457	12.1359	11.9484	12.2746	11.5295	12.024	12.457	12.1359	11.9484	12.2746	11.5295	4164.6	5622.4	4500.6	3952.1	4954.7	2956.1	3348.6	9743.5	5532.1	3566.4	5002.5	2059.9	115.47	335.98	190.76	122.98	172.5	71.03	2	8	6	4	5	4	10	2	7	6
Plp1	Myelin proteolipid protein	P60202	P60202			0.418489	0.625224	-0.421453	-0.28715	14.5372	14.4616	14.5658	14.5279	14.6046	13.1678	14.5372	14.4616	14.5658	14.5279	14.6046	13.1678	23775	22562	24252	23623	24912	9202.2	64876	78296	19573	38677	40688	23310	6487.6	7829.6	1957.3	3867.7	4068.8	2331	6	9	4	6	8	7	4	3	3	2
Ppp3ca	Serine/threonine-protein phosphatase 2B catalytic subunit alpha isoform	P63328	P63328			0.0332797	0.391496	0.731409	0.594919	13.3516	12.8436	12.7774	13.447	13.9084	13.8115	13.3516	12.8436	12.7774	13.447	13.9084	13.8115	10453	7350.3	7020.6	11167	15376	14377	14228	5470.2	12273	39035	29065	31164	618.6	237.83	533.62	1697.2	1263.7	1354.9	5	4	5	14	10	12	8	5	4	4
Prdx1	Peroxiredoxin-1	P35700	P35700			0.599253	0.795598	-0.154858	-0.121768	10.8464	10.8862	11.1956	11.0672	11.0719	10.3245	10.8464	10.8862	11.1956	11.0672	11.0719	NaN	1841.2	1892.7	2345.3	2145.7	2152.6	0	4905.6	2992.7	3801.9	7792.9	3703.9	0	327.04	199.52	253.46	519.53	246.93	0	2	1	2	2	2	1	3	2	1	2
Prdx5	Peroxiredoxin-5, mitochondrial	P99029	P99029			0.108475	0.147537	1.52226	0.875351	9.13011	11.3999	9.28093	11.6408	11.4225	11.3144	NaN	11.3999	NaN	11.6408	11.4225	11.3144	0	2702.2	0	3193.3	2744.9	2546.6	5392.7	3194.1	0	9596.3	10268	3046.5	385.19	228.15	0	685.45	733.4	217.61	1	1	0	2	2	1	4	1	1	0
Prkcb	Protein kinase C beta type	P68404	P68404			0.2637	0.767967	0.153877	0.137582	12.3296	12.6948	12.6334	12.6652	12.6766	12.7778	12.3296	12.6948	12.6334	12.6652	12.6766	12.7778	5147.4	6630.2	6353.9	6495.2	6546.8	7022.6	2528.4	8214.9	3816.1	11640	8043.8	9563.4	72.239	234.71	109.03	332.59	229.82	273.24	2	3	4	3	3	2	4	2	2	3
Prkcg	Protein kinase C gamma type	P63318	P63318			0.967879	0.992257	-0.00461388	-0.00416531	16.0299	16.064	16.2752	15.9707	16.2201	16.1645	16.0299	16.064	16.2752	15.9707	16.2201	16.1645	66909	68511	79308	64218	76336	73453	44717	71437	85476	83095	119960	76678	1242.1	1984.3	2374.3	2308.2	3332.2	2130	20	25	30	25	33	27	30	15	14	20
Prnp	Major prion protein	P04925	P04925			0.3106	0.622139	-0.36731	-0.278969	13.4741	14.0982	14.2637	13.1658	13.7852	13.783	13.4741	14.0982	14.2637	13.1658	13.7852	13.783	11379	17538	19670	9189.8	14118	14096	14270	26847	48502	23644	44914	34012	1189.2	2237.3	4041.8	1970.3	3742.9	2834.4	4	4	5	3	3	3	4	2	3	3
Pygb	Glycogen phosphorylase, brain form	Q8CI94;Q9WUB3;Q9ET01	Q8CI94			0.318621	0.647917	0.346673	0.26573	12.1514	12.0796	12.3437	12.7002	11.9673	12.9472	12.1514	12.0796	12.3437	12.7002	11.9673	12.9472	4549.2	4328.3	5197.7	6654.8	4004.2	7897.5	3300.5	4813.9	4091	11242	3726.8	9940.4	70.223	102.42	87.043	239.2	79.294	211.5	2	3	3	7	2	5	12	2	3	3
Rab3b	Ras-related protein Rab-3B	Q9CZT8	Q9CZT8			0.0391964	0.0387059	2.07171	1.22863	10.4556	8.93536	8.18891	11.1475	11.5843	11.0632	NaN	NaN	NaN	11.1475	11.5843	11.0632	0	0	0	2268.5	3070.5	2139.7	0	0	0	3318.1	11346	2811.8	0	0	0	255.24	872.8	216.29	0	0	0	1	2	1	2	0	1	1
Rab3gap1	Rab3 GTPase-activating protein catalytic subunit	Q80UJ7	Q80UJ7			0.605292	0.530965	1.36716	0.397325	14.1146	21.3714	21.1744	20.828	19.2341	20.6997	14.1146	21.3714	21.1744	20.828	19.2341	20.6997	17739	2712900	2366600	1861500	616670	1703100	38360	7127300	6453000	6749300	1064800	6673700	767.2	142550	129060	134990	21296	133470	3	8	5	9	5	11	1	1	1	1
Rab6b;Rab6a;Rab39a	Ras-related protein Rab-6B;Ras-related protein Rab-6A;Ras-related protein Rab-39A	P61294;P35279;Q8BHD0	P61294;P35279;Q8BHD0			0.149	0.385353	0.877343	0.58811	12.7608	11.3559	12.6633	12.8766	13.0246	13.5109	12.7608	NaN	12.6633	12.8766	13.0246	13.5109	6940.6	0	6486.9	7520.4	8332.7	11673	15365	0	13993	17824	19079	24857	1181.9	0	1076.4	1371.1	1467.6	1912.1	3	0	1	2	2	1	2	1	0	1
Rmdn3	Regulator of microtubule dynamics protein 3	Q3UJU9	Q3UJU9			0.586198	0.714139	0.315509	0.205717	11.8163	13.179	11.6707	12.5718	12.1186	12.9223	11.8163	13.179	11.6707	12.5718	12.1186	12.9223	3606.4	9274.2	3260.2	6088.2	4446.8	7762.3	3255.9	10685	2121.6	9979.7	4148.1	9126.3	135.66	445.21	88.401	415.82	172.84	380.26	4	6	2	4	4	7	9	4	4	2
Rph3a	Rabphilin-3A	P47708	P47708			0.305274	0.359669	-1.34478	-0.626997	11.0693	11.0646	10.4309	10.8246	10.4343	7.27151	11.0693	11.0646	10.4309	10.8246	10.4343	NaN	2148.8	2141.8	1380.4	1813.6	1383.7	0	1477.4	3684.1	1335.6	2503.8	1188	0	41.038	102.34	37.1	69.55	33	0	1	4	2	3	2	0	4	1	4	2
Sar1a;Sar1b	GTP-binding protein SAR1a;GTP-binding protein SAR1b	P36536;Q9CQC9	P36536;Q9CQC9			0.115645	0.532909	-0.510765	-0.407008	11.503	11.4423	10.7278	10.7479	10.6059	10.7869	11.503	11.4423	10.7278	10.7479	10.6059	10.7869	2902.4	2782.8	1695.8	1719.7	1558.5	1766.8	650.34	8853.8	5531.6	476.75	6340.3	5689.3	65.034	885.38	553.16	47.675	634.03	568.93	1	1	1	2	2	1	2	1	1	1
Sdha	Succinate dehydrogenase [ubiquinone] flavoprotein subunit, mitochondrial	Q8K2B3	Q8K2B3			0.37604	0.371764	1.71438	0.629606	12.7754	7.47932	12.5028	12.7491	12.6265	12.5251	12.7754	NaN	12.5028	12.7491	12.6265	12.5251	7011	0	5803.8	6884.1	6323.3	5894.4	9451.7	1655.4	3424.1	10385	5404.7	7023	286.42	50.163	103.76	314.71	163.78	212.82	4	5	5	6	5	5	7	4	4	5
Sdk1	Protein sidekick-1	Q3UH53	Q3UH53			0.359597	0.204969	-3.58169	-0.802298	18.5592	19.1449	19.0943	18.8511	8.43281	18.7694	18.5592	19.1449	19.0943	18.8511	NaN	18.7694	386250	579680	559690	472860	0	446840	744430	1210300	1198000	1353200	0	944170	7836.1	12740	12611	14244	0	9938.7	4	3	5	13	0	9	1	1	1	1
Sfxn3	Sideroflexin-3	Q91V61	Q91V61			0.0657524	0.09072	1.66045	1.00003	8.91622	9.21603	11.0259	11.297	11.3991	11.4435	NaN	NaN	11.0259	11.297	11.3991	11.4435	0	0	2085.1	2516.1	2700.6	2785	0	5721.8	4458	6465.5	3236.1	8826	0	301.14	234.63	340.29	170.32	464.53	0	1	2	2	1	4	5	0	1	1
Sh3d21	SH3 domain-containing protein 21	Q7TSG5	Q7TSG5			0.766018	0.873386	-0.0686239	-0.0564603	17.988	18.4604	18.3747	17.8998	18.2832	18.4342	17.988	18.4604	18.3747	17.8998	18.2832	18.4342	259980	360700	339890	244560	319010	354210	216520	694670	579900	737520	541930	744390	7466.1	23954	19997	25432	18687	25668	1	8	9	4	8	6	1	1	1	1
Shisa6	Protein shisa-6 homolog	Q3UH99	Q3UH99			0.0124524	0.0306182	2.07354	1.401	10.1929	8.82229	9.01133	11.3807	11.8056	11.0609	NaN	NaN	NaN	11.3807	11.8056	11.0609	0	0	0	2666.4	3579.6	2136.3	0	0	0	5270.3	4526	602.33	0	0	0	202.7	174.08	23.166	1	0	0	2	2	1	4	1	0	0
Shisa7	Protein shisa-7	Q8C3Q5	Q8C3Q5	+	WT_KO	1.77072e-05	0	8.20333	6.11739	9.75676	9.76966	10.7733	18.2869	18.2193	18.4035	9.75676	9.76966	10.7733	18.2869	18.2193	18.4035	865.12	872.89	1750.2	319820	305190	346730	1351.1	1497.3	3985.8	460330	434700	452450	50.04	55.454	147.62	17049	16100	16757	1	1	2	90	102	93	20	1	1	2
Slc12a5	Solute carrier family 12 member 5	Q91V14;Q6P6P5;Q9JIS8;Q924N4	Q91V14			0.00447653	0.0500182	1.45669	1.16309	12.2744	12.9494	12.9959	14.2509	14.0085	14.3304	12.2744	12.9494	12.9959	14.2509	14.0085	14.3304	4954.2	7909.5	8169	19496	16481	20601	2832.5	6620.7	9978.9	20828	20311	27331	65.872	153.97	232.07	484.38	472.36	635.61	4	8	9	11	12	19	14	3	6	8
Slc1a2	Excitatory amino acid transporter 2	P43006	P43006			0.597614	0.787591	0.164993	0.128082	14.834	14.7949	15.1579	14.6026	15.5081	15.171	14.834	14.7949	15.1579	14.6026	15.5081	15.171	29207	28425	36557	24878	46603	36892	20525	34477	36915	34609	56155	44102	892.38	1499	1605	1504.7	2441.5	1917.5	5	11	8	14	12	8	10	4	4	4
Slc1a3	Excitatory amino acid transporter 1	P56564;O35544	P56564			0.966206	0.970254	0.0211039	0.0143743	14.0217	13.938	15.0301	13.7603	14.8089	14.4839	14.0217	13.938	15.0301	13.7603	14.8089	14.4839	16632	15695	33459	13876	28702	22914	20206	38120	92244	20754	127200	82107	1262.9	2382.5	5765.3	1297.1	7949.8	5131.7	3	3	10	9	16	9	5	2	3	4
Slc25a11	Mitochondrial 2-oxoglutarate/malate carrier protein	Q9CR62	Q9CR62			0.0487166	0.525985	0.509936	0.431419	12.7005	12.4161	12.321	12.8015	12.8987	13.2673	12.7005	12.4161	12.321	12.8015	12.8987	13.2673	6656.5	5465.5	5116.7	7139.1	7636.5	9859.3	8669.7	10398	13640	21054	19669	20685	509.98	611.62	802.36	1238.5	1157	1216.7	3	2	3	5	4	5	7	2	2	3
Slc25a12	Calcium-binding mitochondrial carrier protein Aralar1	Q8BH59	Q8BH59			0.185465	0.838204	0.0921965	0.0871649	16.0739	15.9902	15.9108	16.0914	16.0226	16.1375	16.0739	15.9902	15.9108	16.0914	16.0226	16.1375	68982	65092	61605	69820	66573	72088	44089	85152	67000	105260	92913	65007	1224.7	2365.3	1861.1	2923.9	2580.9	1805.7	14	27	27	30	31	20	24	9	17	17
Slc25a22	Mitochondrial glutamate carrier 1	Q9D6M3;Q9DB41	Q9D6M3			0.134609	0.535058	0.56181	0.432094	13.7291	13.005	12.765	13.7122	13.601	13.8713	13.7291	13.005	12.765	13.7122	13.601	13.8713	13579	8220.3	6960.6	13421	12425	14986	27042	16142	16602	16831	54312	23678	1590.7	949.54	976.61	990.06	3194.8	1392.9	4	5	3	4	6	3	7	3	4	3
Slc25a3	Phosphate carrier protein, mitochondrial	Q8VEM8	Q8VEM8			0.219318	0.712503	0.237385	0.204091	14.5018	14.2611	14.3782	14.7287	14.7991	14.3254	14.5018	14.2611	14.3782	14.7287	14.7991	14.3254	23199	19634	21295	27151	28509	20529	34033	51053	42823	56467	87671	39166	1791.2	2687	2253.8	2971.9	4614.3	2061.4	4	7	6	10	12	7	8	4	5	4
Slc25a4	ADP/ATP translocase 1	P48962;Q3V132	P48962			0.0908302	0.689767	0.260509	0.233126	16.3414	16.1379	16.0288	16.2868	16.4719	16.5309	16.3414	16.1379	16.0288	16.2868	16.4719	16.5309	83034	72108	66857	79951	90895	94686	146250	148340	175090	161610	222000	218620	6964.2	7063.8	8337.4	7695.6	10571	10411	13	19	16	18	20	20	12	9	11	12
Slc25a5	ADP/ATP translocase 2;ADP/ATP translocase 2, N-terminally processed	P51881	P51881			0.0707825	0.612671	0.347112	0.303968	14.0189	13.9098	13.7017	14.1278	14.106	14.4379	14.0189	13.9098	13.7017	14.1278	14.106	14.4379	16600	15391	13324	17902	17633	22195	20947	52693	25135	45187	36518	47122	1047.4	2634.6	1256.8	2259.3	1825.9	2356.1	5	7	4	7	8	5	12	9	11	9
Slc8a2		Q8K596	Q8K596			0.163154	0.226522	1.4613	0.787153	9.11392	9.84336	7.03152	10.2604	10.2957	9.81658	NaN	9.84336	NaN	10.2604	10.2957	9.81658	0	918.64	0	1226.6	1256.9	901.75	0	458.79	0	2478.6	1944.4	406.69	0	13.903	0	75.108	58.922	12.324	0	2	0	2	3	2	4	0	2	0
Snap25	Synaptosomal-associated protein 25	P60879	P60879			0.0216628	0.374333	0.762926	0.631198	11.57	12.077	11.6913	12.7546	12.6	12.2725	11.57	12.077	11.6913	12.7546	12.6	12.2725	3040.4	4320.5	3306.9	6910.5	6208.3	4947.6	3512.8	2062.4	2474	20996	16792	19886	270.22	158.64	190.31	1615.1	1291.7	1529.7	5	3	2	7	5	3	8	6	3	2
Snca	Alpha-synuclein	O55042	O55042			0.219594	0.721912	-0.207381	-0.181496	16.7545	16.973	16.4819	16.541	16.5428	16.5035	16.7545	16.973	16.4819	16.541	16.5428	16.5035	110560	128640	91528	95351	95472	92906	196410	326680	153270	243450	204670	225690	32736	54447	25544	40576	34111	37615	15	16	10	19	6	8	6	4	5	5
Sncb	Beta-synuclein	Q91ZZ3	Q91ZZ3			0.314657	0.55382	-0.526598	-0.361083	17.9402	17.3655	17.0413	17.3817	17.2074	16.1781	17.9402	17.3655	17.0413	17.3817	17.2074	16.1781	251500	168860	134880	170770	151340	74145	293510	400260	386680	340190	387650	279170	48919	66710	64447	56698	64608	46528	11	19	12	21	17	12	5	4	5	5
Sptbn1	Spectrin beta chain, non-erythrocytic 1	Q62261	Q62261			0.475408	0.596845	-0.526427	-0.315397	12.3976	10.9204	11.1685	10.429	11.9452	10.533	12.3976	10.9204	11.1685	10.429	11.9452	10.533	5395.8	1938	2301.7	1378.6	3943.2	1481.7	6664.2	1843.1	1913.8	1417.4	4861.8	1124.2	46.931	12.98	13.477	9.9815	34.238	7.9171	6	4	3	5	5	3	14	6	4	3
Stim1	Stromal interaction molecule 1	P70302	P70302			0.784601	0.837553	0.126691	0.0883818	11.306	11.6899	11.5519	11.0772	11.3905	12.4602	11.306	11.6899	11.5519	11.0772	11.3905	12.4602	2531.9	3303.8	3002.5	2160.6	2684.7	5634.9	1177.6	3117.8	898.31	2147.2	5636.6	8397.9	39.252	103.93	29.944	71.573	187.89	279.93	2	3	4	2	3	6	7	2	2	3
Stim2	Stromal interaction molecule 2	P83093	P83093			0.941003	0.95946	-0.0302906	-0.0218772	12.7712	13.7796	13.7154	13.3879	13.0403	13.7471	12.7712	13.7796	13.7154	13.3879	13.0403	13.7471	6990.5	14063	13451	10719	8424.2	13750	5198.8	16589	19585	10104	4821.8	17672	140.51	448.34	529.33	273.07	130.32	477.62	6	14	19	12	11	15	20	5	12	12
Stoml2	Stomatin-like protein 2, mitochondrial	Q99JB2	Q99JB2			0.204622	0.533117	-0.553445	-0.405281	13.9076	14.3068	14.4099	13.9833	13.99	12.9908	13.9076	14.3068	14.4099	13.9833	13.99	12.9908	15368	20267	21768	16195	16271	8139.9	44824	42856	49055	26107	35932	15710	2490.2	2380.9	2725.3	1450.4	1996.2	872.79	9	9	8	7	6	3	11	8	8	6
Stx1b	Syntaxin-1B	P61264;Q00262	P61264			0.0394239	0.526224	0.462673	0.401088	12.8016	13.2426	13.0496	13.3287	13.5396	13.6136	12.8016	13.2426	13.0496	13.3287	13.5396	13.6136	7139.6	9692.4	8478.5	10288	11908	12534	10780	24741	16128	23205	22634	36380	673.75	1546.3	1008	1450.3	1414.6	2273.8	2	11	7	7	9	8	12	3	9	6
Stxbp1	Syntaxin-binding protein 1	O08599	O08599			0.36018	0.716207	-0.195751	-0.164553	14.9891	14.9377	14.7524	15.0033	14.6929	14.3957	14.9891	14.9377	14.7524	15.0033	14.6929	14.3957	32521	31384	27600	32844	26486	21554	34693	38528	21491	47693	26385	26010	1119.1	1242.8	693.26	1538.5	851.14	839.04	17	20	14	15	11	12	17	13	13	12
Sucla2	Succinyl-CoA ligase [ADP-forming] subunit beta, mitochondrial	Q9Z2I9	Q9Z2I9			0.0302196	0.491352	0.553694	0.47393	10.4874	10.9572	10.7548	11.4716	11.2565	11.1324	10.4874	10.9572	10.7548	11.4716	11.2565	11.1324	1435.6	1988.1	1727.9	2839.9	2446.5	2244.8	3877.5	1858.9	5033.9	5921.6	7562.2	4205.4	138.48	66.389	179.78	211.49	270.08	150.19	2	1	2	2	2	1	2	2	1	2
Sv2a	Synaptic vesicle glycoprotein 2A	Q9JIS5	Q9JIS5			0.57422	0.811918	0.137956	0.112544	11.9849	12.3715	11.9408	12.3909	12.4412	11.8789	11.9849	12.3715	11.9408	12.3909	12.4412	11.8789	4053.3	5298.9	3931.2	5370.6	5561.2	3766.3	4175.4	4678.2	3062.9	8367.5	5531.7	5987.7	160.59	179.93	117.8	321.83	212.76	230.3	6	7	6	11	8	10	6	4	4	3
Syn1	Synapsin-1	O88935;Q8JZP2	O88935			0.606542	0.877555	-0.0606972	-0.0547434	15.0906	15.3222	15.1788	15.1633	15.269	14.9772	15.0906	15.3222	15.1788	15.1633	15.269	14.9772	34892	40968	37091	36694	39485	32255	32713	56385	32485	45928	60518	22662	817.82	1409.6	812.13	1148.2	1512.9	566.54	26	22	19	38	28	21	21	11	13	11
Syn2	Synapsin-2	Q64332	Q64332			0.270349	0.721505	0.185644	0.162098	13.3872	12.9257	13.2479	13.2746	13.4151	13.4281	13.3872	12.9257	13.2479	13.2746	13.4151	13.4281	10714	7780.6	9728.1	9909.3	10923	11022	22912	10176	9073.3	37481	23590	29741	818.29	363.44	324.05	1338.6	842.51	1062.2	6	4	5	6	8	5	11	4	5	6
Syngap1	Ras/Rap GTPase-activating protein SynGAP	F6SEU4	F6SEU4			0.16643	0.380836	-0.875968	-0.576849	9.63194	10.9335	11.1381	9.48372	10.1227	9.46917	9.63194	10.9335	11.1381	9.48372	10.1227	9.46917	793.42	1955.7	2253.7	715.95	1114.9	708.77	261.71	4611.5	3030.3	3218.5	2480.1	663.59	4.0892	72.055	47.348	50.289	38.752	10.369	3	4	1	3	2	1	6	3	3	2
Syngr1	Synaptogyrin-1	O55100	O55100			0.69328	0.761129	0.220986	0.145288	10.9665	10.9682	11.0663	12.0156	11.4056	10.2428	10.9665	10.9682	11.0663	12.0156	11.4056	NaN	2001	2003.4	2144.3	4140.5	2712.8	0	8723	6849.1	6348.7	3713	2350.1	0	1744.6	1369.8	1269.7	742.6	470.02	0	2	2	2	2	2	0	2	2	2	2
Syngr3	Synaptogyrin-3	Q8R191	Q8R191			0.455066	0.489732	-1.2058	-0.490311	11.6607	12.1583	11.7029	12.1884	11.9798	7.73622	11.6607	12.1583	11.7029	12.1884	11.9798	NaN	3237.5	4571	3333.6	4667.3	4039.1	0	6902.7	12594	1910.3	14398	8752.5	5025.8	690.27	1259.4	191.03	1439.8	875.25	502.58	3	9	4	11	3	3	4	2	4	2
Synj1	Synaptojanin-1	Q8CHC4	Q8CHC4			0.597447	0.716638	0.238898	0.168585	12.8936	12.5155	12.2413	12.8303	13.4112	12.1255	12.8936	12.5155	12.2413	12.8303	13.4112	12.1255	7609.6	5855	4841.6	7282.9	10894	4468.2	5749	8166.9	4274.1	8003.5	14207	5993.3	66.849	94.964	49.699	93.064	165.2	69.689	3	4	4	4	8	5	14	3	5	5
Syt1	Synaptotagmin-1	P46096;Q9R0N5;P46097	P46096			0.489113	0.858292	0.0756334	0.068795	15.1706	15.2978	15.0658	15.1522	15.2126	15.3962	15.1706	15.2978	15.0658	15.1522	15.2126	15.3962	36881	40281	34297	36415	37972	43124	42786	51854	29616	38954	53590	42540	2037.4	2469.2	1410.3	1854.9	2551.9	2025.7	16	15	15	15	17	16	15	10	8	8
Tfg		Q9Z1A1	Q9Z1A1			0.00376457	0.135565	-1.06967	-0.908974	12.7429	13.0695	12.4695	11.7122	11.7369	11.6238	12.7429	13.0695	12.4695	11.7122	11.7369	11.6238	6854.8	8596.1	5671.5	3355.2	3413.2	3155.8	20043	25869	5858.5	9222.9	9608.6	10642	1431.7	1847.8	418.47	658.78	686.33	760.13	4	4	4	1	1	2	8	4	3	4
Tmem263	Transmembrane protein 263	Q9DAM7	Q9DAM7			0.448668	0.842835	-0.0998923	-0.0892647	14.6667	14.6731	14.5442	14.409	14.4246	14.7508	14.6667	14.6731	14.5442	14.409	14.4246	14.7508	26009	26125	23892	21754	21991	27570	46647	61086	52129	57108	57440	52164	7774.5	10181	8688.2	9518.1	9573.3	8694	7	7	7	7	8	8	5	4	4	5
Trim21	E3 ubiquitin-protein ligase TRIM21	Q62191	Q62191			0.0520604	0.0494	-2.07221	-1.17935	11.5454	10.928	12.0135	8.37149	9.17921	10.7196	11.5454	10.928	12.0135	NaN	NaN	10.7196	2988.9	1948.3	4134.5	0	0	1686.2	10342	9097.7	7718	4330.7	7884.3	5939.4	449.67	395.55	335.57	188.29	342.8	258.24	1	4	4	1	2	2	5	1	4	4
Tuba1a;Tuba3a	Tubulin alpha-1A chain;Tubulin alpha-3 chain	P68369;P05214	P68369;P05214			0.0437841	0.352018	0.78527	0.618285	13.453	12.8027	13.4221	13.749	14.3231	13.9614	13.453	12.8027	13.4221	13.749	14.3231	13.9614	11214	7145	10976	13768	20497	15952	36492	25636	38654	15705	86394	70717	1737.7	1220.8	1840.6	747.87	4114	3367.5	3	4	3	1	3	3	15	12	10	11
Tuba1b;Tuba1c;Tuba8	Tubulin alpha-1B chain;Tubulin alpha-1C chain;Tubulin alpha-8 chain	P05213;P68373;Q9JJZ2;Q3UX10	P05213;P68373;Q9JJZ2			0.042615	0.527902	0.444326	0.385899	17.4824	17.0006	17.2596	17.6493	17.6167	17.8095	17.4824	17.0006	17.2596	17.6493	17.6167	17.8095	183110	131130	156910	205580	200980	229720	460350	348200	439300	702480	796480	836180	21921	16581	20919	33451	37928	39818	40	39	40	57	58	60	15	12	10	11
Tuba4a	Tubulin alpha-4A chain	P68368	P68368			0.116677	0.719552	0.180847	0.165822	13.6203	13.57	13.4269	13.653	13.6476	13.8592	13.6203	13.57	13.4269	13.653	13.6476	13.8592	12593	12161	11013	12881	12833	14861	42572	29314	21483	24772	59691	80448	2027.2	1395.9	1023	1179.6	2842.5	3830.9	6	3	2	4	8	10	13	11	9	9
Tubb2a	Tubulin beta-2A chain	Q7TMM9	Q7TMM9			0.00457601	0.325193	0.757476	0.669114	15.6954	15.3758	15.3954	16.4029	16.2109	16.1251	15.6954	15.3758	15.3954	16.4029	16.2109	16.1251	53061	42517	43101	86651	75854	71473	119400	113200	170840	317240	305490	259650	5969.9	5660.1	8541.8	15862	15275	12982	11	14	9	13	19	15	20	13	13	14
Tubb3	Tubulin beta-3 chain	Q9ERD7	Q9ERD7			0.0316016	0.534328	0.459649	0.402579	12.2863	12.4376	12.2407	12.5349	12.8397	12.969	12.2863	12.4376	12.2407	12.5349	12.8397	12.969	4995.1	5547.6	4839.8	5934.6	7330.7	8017.6	10021	12773	18080	26479	18624	45238	501.04	638.64	904	1324	931.22	2261.9	2	3	5	6	3	8	18	7	8	12
Tubb4a	Tubulin beta-4A chain	Q9D6F9	Q9D6F9			0.0911168	0.383685	0.808241	0.592164	11.3035	11.3077	11.7283	12.1142	11.7549	12.8952	11.3035	11.3077	11.7283	12.1142	11.7549	12.8952	2527.5	2534.9	3393	4433.5	3456	7617.8	3778.7	8507.6	8393.6	17236	18565	30836	188.93	425.38	419.68	861.82	928.24	1541.8	1	1	1	3	2	5	20	9	8	9
Tubb4b	Tubulin beta-4B chain	P68372;CON__ENSEMBL:ENSBTAP00000025008;A2AQ07	P68372			0.0094984	0.434544	0.593769	0.526826	16.8516	16.5004	16.7842	17.1777	17.3327	17.4071	16.8516	16.5004	16.7842	17.1777	17.3327	17.4071	118260	92706	112860	148250	165070	173800	303750	227730	304870	641700	717250	729210	15187	11387	15244	32085	35863	36461	42	33	41	66	71	54	21	14	13	14
Tubb5	Tubulin beta-5 chain	P99024	P99024			0.0013457	0.371463	0.630988	0.584674	12.8304	12.7484	12.7452	13.4007	13.5365	13.2798	12.8304	12.7484	12.7452	13.4007	13.5365	13.2798	7283.6	6881.2	6865.7	10815	11882	9945.3	17343	37072	11714	33115	49577	38132	867.14	1853.6	585.69	1655.8	2478.9	1906.6	2	3	4	7	7	4	20	10	12	13
Tufm	Elongation factor Tu, mitochondrial	Q8BFR5	Q8BFR5			0.544931	0.715092	0.270523	0.191933	12.9293	12.6975	13.9294	13.1755	13.7205	13.4717	12.9293	12.6975	13.9294	13.1755	13.7205	13.4717	7800.2	6642.3	15601	9252	13498	11360	9907.8	9604.7	25829	28712	36180	33144	330.26	320.16	860.97	957.08	1206	1104.8	3	2	7	7	9	5	11	3	2	4
Vdac1	Voltage-dependent anion-selective channel protein 1	Q60932	Q60932			0.327439	0.581469	-0.498719	-0.34456	13.1027	14.4282	14.0856	13.0188	13.3695	13.732	13.1027	14.4282	14.0856	13.0188	13.3695	13.732	8796.4	22045	17385	8299.7	10583	13606	11938	49188	36297	29203	30850	29641	702.25	2893.4	2135.1	1717.8	1814.7	1743.6	7	7	6	5	6	5	7	5	5	4
Vdac2	Voltage-dependent anion-selective channel protein 2	Q60930	Q60930			0.42723	0.712459	-0.241303	-0.189502	13.5722	13.4269	12.8758	13.3861	12.8145	12.9504	13.5722	13.4269	12.8758	13.3861	12.8145	12.9504	12180	11013	7516.2	10706	7203.5	7915.2	20881	30352	15339	31410	9913.9	17049	1305.1	1897	958.68	1963.1	619.62	1065.6	2	3	2	6	2	3	5	2	3	2
Wdr20		Q3UWE6;Q9D5R2	Q3UWE6			0.0259478	0.138	-1.21717	-0.900044	11.1483	11.6308	10.7579	10.2336	10.1807	9.47121	11.1483	11.6308	10.7579	10.2336	10.1807	9.47121	2269.7	3171.2	1731.6	1204	1160.6	709.77	2656.3	4211.2	1119.7	1892.1	1219.1	389.82	120.74	191.42	50.894	86.003	55.415	17.719	5	5	2	3	3	2	6	3	4	3
Wdr7	WD repeat-containing protein 7	Q920I9	Q920I9			0.59673	0.626169	-0.609375	-0.295567	11.6143	12.4844	12.0632	12.2491	9.39707	12.6877	11.6143	12.4844	12.0632	12.2491	NaN	12.6877	3135.1	5730.4	4279.4	4867.8	0	6597.3	2235.9	8804.7	2157.7	6871.4	0	7747.2	31.492	124.01	30.39	96.78	0	109.12	3	4	2	4	1	6	10	2	4	2
Ywhab	14-3-3 protein beta/alpha;14-3-3 protein beta/alpha, N-terminally processed	Q9CQV8;O70456	Q9CQV8			0.00797684	0.494544	0.504162	0.457229	10.0728	10.0147	10.2814	10.5347	10.7478	10.5989	10.0728	10.0147	10.2814	10.5347	10.7478	10.5989	1077	1034.5	1244.5	1483.4	1719.5	1550.9	3373.5	840.47	2812.7	4031	4453.3	2584.5	240.96	60.034	200.91	287.93	318.09	184.61	3	1	2	3	3	1	5	4	2	3
Ywhag	14-3-3 protein gamma;14-3-3 protein gamma, N-terminally processed	P61982	P61982			0.410213	0.499806	0.947376	0.466423	12.8948	9.84083	12.967	12.7652	12.8671	12.9125	12.8948	NaN	12.967	12.7652	12.8671	12.9125	7615.9	0	8006.7	6961.5	7471.1	7709.7	5092.5	0	10491	17745	23811	28434	318.28	0	655.7	1109.1	1488.2	1777.1	1	1	1	2	2	2	5	2	2	2
Ywhaq	14-3-3 protein theta	P68254	P68254			0.38228	0.407402	1.2617	0.551788	8.78865	12.5125	12.6776	12.3328	12.9993	12.4318	NaN	12.5125	12.6776	12.3328	12.9993	12.4318	0	5843.1	6551.6	5158.6	8188.2	5525.2	0	13983	15067	3561.7	22459	15223	0	998.8	1076.2	254.4	1604.2	1087.4	1	3	2	3	4	3	5	2	3	3
Ywhaz	14-3-3 protein zeta/delta	P63101	P63101			0.00878453	0.396446	0.636126	0.561394	13.8204	13.6968	14.1334	14.5259	14.4667	14.5663	13.8204	13.6968	14.1334	14.5259	14.4667	14.5663	14466	13278	17971	23591	22641	24260	39159	33973	54661	96112	77571	65586	2797.1	2426.6	3904.3	6865.2	5540.8	4684.7	7	9	9	11	11	9	7	4	5	4
		A0A0G2JDR3	A0A0G2JDR3			0.324855	0.402434	-1.08489	-0.551441	11.9317	11.9461	11.9181	8.93446	11.551	12.0557	11.9317	11.9461	11.9181	NaN	11.551	12.0557	3906.5	3945.7	3870	0	3000.6	4257.2	6903.9	7658.8	7701.4	0	10850	8363.1	1380.8	1531.8	1540.3	0	2170.1	1672.6	3	1	1	1	1	1	2	2	1	1
		A0A0G2JE47	A0A0G2JE47			0.226936	0.148595	2.33353	0.885226	11.4081	10.46	10.9284	11.9522	11.3707	16.4743	11.4081	10.46	10.9284	11.9522	11.3707	16.4743	2717.5	1408.6	1948.9	3962.5	2648	91044	8524.7	2872.9	7054.3	15548	5877.1	194430	2131.2	718.23	1763.6	3886.9	1469.3	48607	2	1	3	3	2	2	3	2	1	3
	Ig lambda-1 chain C region	A0A0G2JE99;P01843	A0A0G2JE99;P01843			0.407721	0.490604	-0.999341	-0.480133	12.9024	11.7553	11.7962	12.1011	12.2295	9.12527	12.9024	11.7553	11.7962	12.1011	12.2295	NaN	7655.9	3457	3556.4	4393.3	4802.2	0	18239	7767.2	7316.5	5467.5	12783	0	3647.8	1553.4	1463.3	1093.5	2556.6	0	10	9	8	7	7	1	4	2	3	1
		A0A0G2JFE9;A0A075B5Y2	A0A0G2JFE9			0.0953821	0.583156	-0.386338	-0.328042	13.0256	13.3245	13.3344	13.1232	12.6334	12.7689	13.0256	13.3245	13.3344	13.1232	12.6334	12.7689	8338.8	10258	10329	8922.1	6354	6979.3	15253	32898	27653	41713	27818	34391	2179	4699.6	3950.5	5959	3974.1	4913	1	4	4	4	6	4	3	1	3	2
		A0A0G2JFZ3	A0A0G2JFZ3			0.910402	0.955712	0.0267388	0.0218605	12.9697	12.8002	12.5938	12.9786	13.0389	12.4264	12.9697	12.8002	12.5938	12.9786	13.0389	12.4264	8021.6	7132.7	6181.8	8071.4	8416.1	5504.5	15354	14995	13324	21907	19254	11712	3070.8	2999.1	2664.8	4381.3	3850.8	2342.4	1	2	1	3	0	2	1	1	1	1
	Ig kappa chain V-V region MOPC 149	A0A140T8M2;P01636	A0A140T8M2;P01636			0.696426	0.826897	0.132964	0.100961	13.4371	13.4855	14.1559	14.2463	13.5296	13.7015	13.4371	13.4855	14.1559	14.2463	13.5296	13.7015	11091	11469	18254	19434	11825	13322	20753	19866	46488	51131	31185	22631	2964.7	2838	6641.2	7304.5	4455	3233	6	4	8	5	4	3	4	4	3	2
		A0A140T8M3	A0A140T8M3			0.470057	0.766829	-0.168793	-0.139294	13.8722	14.5432	14.4451	14.0652	14.1111	14.1777	13.8722	14.5432	14.4451	14.0652	14.1111	14.1777	14995	23874	22306	17142	17696	18532	16599	36156	37415	79677	54389	36202	2766.6	6026	6235.8	13280	9064.8	6033.7	2	4	3	6	6	4	5	1	3	2
		A0A140T8M5;A0A140T8P1;A0A0G2JGY3	A0A140T8M5			0.456822	0.789039	-0.147921	-0.125381	13.5084	13.7197	13.4235	13.6029	13.5113	13.0937	13.5084	13.7197	13.4235	13.6029	13.5113	13.0937	11653	13491	10987	12442	11676	8741.6	16847	34045	31663	33327	24040	14047	3369.4	6808.9	6332.6	6665.4	4808	2809.5	1	3	2	2	3	3	4	2	4	3
		A0A140T8N7	A0A140T8N7			0.224358	0.379872	-1.00486	-0.59117	10.5704	12.8446	11.1064	10.7591	10.4524	10.2953	10.5704	12.8446	11.1064	10.7591	10.4524	NaN	1520.6	7355.7	2204.8	1733.1	1401.2	0	445.86	15970	11053	628.72	3896.5	0	89.172	3194.1	2210.7	125.74	779.31	0	3	4	3	2	2	0	4	3	3	3
		A0A140T8N9	A0A140T8N9			0.178751	0.668023	-0.290916	-0.246823	12.8042	12.4256	12.5747	12.317	12.0637	12.5509	12.8042	12.4256	12.5747	12.317	12.0637	12.5509	7152.2	5501.3	6100.4	5102.7	4281	6000.6	13284	7443	12759	11726	9503.8	20344	2656.9	1488.6	2551.8	2345.2	1900.8	4068.7	2	1	2	1	2	2	2	1	1	1
		A0A140T8P3	A0A140T8P3			0.121523	0.106048	-1.84881	-0.951445	10.7293	11.121	11.3846	10.9388	7.76777	8.98182	10.7293	11.121	11.3846	10.9388	NaN	NaN	1697.6	2227.2	2673.6	1963	0	0	3265.2	4705	6203.4	4671.1	0	0	1632.6	2352.5	3101.7	2335.6	0	0	2	3	3	3	0	0	1	1	1	1
	Ig gamma-3 chain C region	A0A1Y7VJN6;P03987	A0A1Y7VJN6;P03987			0.689174	0.798246	-0.170362	-0.12204	17.0573	16.9488	17.1774	17.6521	16.6601	16.3601	17.0573	16.9488	17.1774	17.6521	16.6601	16.3601	136380	126500	148220	205980	103560	84116	251880	319760	595090	939690	396150	326110	14817	18809	35005	55276	23303	19183	14	35	36	58	32	18	13	6	10	10
	Ig kappa chain V-II region 26-10	P01631	P01631			0.373265	0.779257	0.152963	0.132696	16.0116	16.4107	16.0428	16.1722	16.2929	16.4589	16.0116	16.4107	16.0428	16.1722	16.2929	16.4589	66067	87120	67510	73846	80288	90081	113810	218700	168510	203260	172020	159320	22762	43740	33701	40652	34404	31864	7	7	4	4	6	4	3	1	3	2
	Ig kappa chain V-V region K2	P01635	P01635			0.838135	0.873246	-0.0866423	-0.0619966	13.6964	13.6581	14.8312	14.1482	13.9751	13.8025	13.6964	13.6581	14.8312	14.1482	13.9751	13.8025	13275	12927	29150	18156	16104	14288	27591	27598	71761	45755	32836	25994	3941.6	3942.6	10252	6536.5	4690.9	3713.5	3	5	4	4	4	3	3	3	3	3
	Ig kappa chain V-V region HP 93G7;Ig kappa chain V-V region HP R16.7;Ig kappa chain V-V region HP 124E1;Ig kappa chain V-V region HP 123E6	P01645;P01644;A0A140T8M1;P01647;P01646	P01645;P01644;A0A140T8M1;P01647;P01646			0.323229	0.547403	-0.54777	-0.36848	14.2038	15.2978	15.4107	14.7706	14.6678	13.8306	14.2038	15.2978	15.4107	14.7706	14.6678	13.8306	18870	40281	43561	27951	26029	14569	27836	94807	115800	84486	46692	13769	5567.3	18961	23160	16897	9338.4	2753.8	6	10	7	7	6	2	3	3	3	3
	Ig kappa chain V-VI region J539;Ig kappa chain V-VI region SAPC 10;Ig kappa chain V-VI region TEPC 601/TEPC 191;Ig kappa chain V-VI region XRPC 24;Ig kappa chain V-VI region XRPC 44	P01679;P01678;P01677;P01676;P01675;A0A0G2JGE7	P01679;P01678;P01677;P01676;P01675;A0A0G2JGE7			0.606927	0.71468	0.245341	0.170365	12.9741	12.5225	12.4994	13.5002	13.1147	12.1172	12.9741	12.5225	12.4994	13.5002	13.1147	12.1172	8046.2	5883.8	5790.2	11587	8869.7	4442.5	19468	13994	14036	36657	8373.6	7138.3	4867	3498.6	3509	9164.2	2093.4	1784.6	6	5	6	7	3	2	2	1	2	2
	Ig kappa chain C region	P01837	P01837			0.445749	0.691861	-0.305589	-0.224419	16.8241	16.4881	16.7086	16.8342	15.6873	16.5826	16.8241	16.4881	16.7086	16.8342	15.6873	16.5826	116030	91922	107100	116840	52767	98141	149700	327270	372690	374530	112470	186110	37424	81817	93173	93634	28116	46527	30	32	37	42	28	30	4	2	4	3
	Ig kappa chain V-VI region NQ2-6.1	P04945	P04945			0.770193	0.847308	-0.105669	-0.0789744	14.251	13.6367	14.5036	14.2902	14.1941	13.5901	14.251	13.6367	14.5036	14.2902	14.1941	13.5901	19498	12737	23228	20034	18743	12332	42295	29709	34990	53182	47752	29107	8458.9	5941.9	6998	10636	9550.5	5821.4	6	5	2	8	7	5	1	1	1	1
	Ig heavy chain V region AC38 205.12;Ig heavy chain V region J558;Ig heavy chain V region MOPC 104E	P06330;P01757;P01756	P06330;P01757;P01756			0.0810055	0.552938	-0.435347	-0.366599	15.1908	15.3429	15.515	15.0537	15.0986	14.5903	15.1908	15.3429	15.515	15.0537	15.0986	14.5903	37400	41559	46825	34010	35086	24667	19624	115020	157760	58034	114870	106990	2803.5	16432	22537	8290.6	16410	15285	10	11	17	8	14	12	4	2	3	4
	Ig heavy chain V region 5-76	P18529	P18529			0.304801	0.708257	-0.244523	-0.202433	12.6307	12.4999	13.1075	12.6347	12.3161	12.5537	12.6307	12.4999	13.1075	12.6347	12.3161	12.5537	6342	5792.1	8825.8	6359.5	5099.4	6012.4	17149	17083	29468	25510	19360	23233	2449.8	2440.5	4209.8	3644.4	2765.7	3319	1	2	1	1	1	1	2	1	1	1
[truncated: 28 more columns]

## Sheet: Table 1 S2 Vulcano plot
	Vulcano plot visualizing the results of the Student's T-test with permutation-based FDR analysis (S0=1; FDR=0.01, 2500 permutations)

## Sheet: Table 1 S2 histogram
	Distribution of LFQ intensities after replacing missing values from a normal distribution. The imputed value distribution is depicted in red.
